# Supplementary material for: Rockfish: A transformer-based model for accurate 5-methylcytosine prediction from nanopore sequencing
Source: Nat Commun. 2024 Jul 3;15:5580. doi: 10.1038/s41467-024-49847-0 (PMC11222435; doi:10.1038/s41467-024-49847-0)
Supplement: Supplementary file 4 — Supplementary Data 1-11 [file 41467_2024_49847_MOESM4_ESM.xlsx]

## Sheet: Supplementary Data 1
Supplementary Table 1: The table shows the results of the read-level evaluation for ONT-based tools on six different R9.4.1 datasets and two different R10.4.1 datasets. Only fully methylated or fully unmethylated sites w.r.t WGBS are included. Moreover, only examples that were predicted by all ONT tools are included in the evaluation. We evaluate five different contexts: (1) singletons and non-si…
Dataset	Annotation	Tool	Count	Accuracy	Precision	Recall	FPR	F1
R9.4.1. NA12878	WGBS	Megalodon Remora	228584488	0.88042	0.884387	0.87971	0.118848	0.882043
R9.4.1. NA12878	WGBS	Megalodon Rerio	228584488	0.887843	0.925963	0.847043	0.0699919	0.884747
R9.4.1. NA12878	WGBS	Nanopolish	228584488	0.85202	0.863505	0.84191	0.137532	0.852571
R9.4.1. NA12878	WGBS	Rockfish base	228584488	0.939289	0.939417	0.941243	0.0627311	0.940329
R9.4.1. NA12878	WGBS	Rockfish small	228584488	0.938912	0.939188	0.94071	0.0629471	0.939949
R9.4.1. NA12878	NON_SINGLETON	Megalodon Remora	90819446	0.892609	0.931918	0.888716	0.101316	0.909805
R9.4.1. NA12878	NON_SINGLETON	Megalodon Rerio	90819446	0.897713	0.97141	0.8574	0.039378	0.910851
R9.4.1. NA12878	NON_SINGLETON	Nanopolish	90819446	0.894627	0.957464	0.865554	0.0600054	0.909192
R9.4.1. NA12878	NON_SINGLETON	Rockfish base	90819446	0.958625	0.978233	0.953323	0.0331022	0.965618
R9.4.1. NA12878	NON_SINGLETON	Rockfish small	90819446	0.958089	0.977253	0.953424	0.0346307	0.965192
R9.4.1. NA12878	SINGLETON	Megalodon Remora	137765042	0.872384	0.844419	0.871515	0.12693	0.857753
R9.4.1. NA12878	SINGLETON	Megalodon Rerio	137765042	0.881337	0.887293	0.837618	0.0841044	0.86174
R9.4.1. NA12878	SINGLETON	Nanopolish	137765042	0.823932	0.789151	0.820393	0.173271	0.804469
R9.4.1. NA12878	SINGLETON	Rockfish base	137765042	0.926542	0.905893	0.93025	0.0763895	0.91791
R9.4.1. NA12878	SINGLETON	Rockfish small	137765042	0.926269	0.906226	0.929139	0.0760005	0.91754
R9.4.1. NA12878	EXON	Megalodon Remora	9469039	0.877111	0.957883	0.880371	0.13419	0.917493
R9.4.1. NA12878	EXON	Megalodon Rerio	9469039	0.854002	0.969728	0.838049	0.0906931	0.899092
R9.4.1. NA12878	EXON	Nanopolish	9469039	0.85075	0.948737	0.853833	0.159936	0.898786
R9.4.1. NA12878	EXON	Rockfish base	9469039	0.935682	0.97699	0.939251	0.076687	0.957749
R9.4.1. NA12878	EXON	Rockfish small	9469039	0.935506	0.976529	0.939484	0.0782809	0.957648
R9.4.1. NA12878	INTERGENIC	Megalodon Remora	54801594	0.867073	0.793796	0.8654	0.131946	0.828053
R9.4.1. NA12878	INTERGENIC	Megalodon Rerio	54801594	0.880964	0.844675	0.830956	0.089685	0.837759
R9.4.1. NA12878	INTERGENIC	Nanopolish	54801594	0.82767	0.739618	0.82423	0.170311	0.779635
R9.4.1. NA12878	INTERGENIC	Rockfish base	54801594	0.92325	0.869769	0.932041	0.0819099	0.899829
R9.4.1. NA12878	INTERGENIC	Rockfish small	54801594	0.923773	0.87103	0.93188	0.0809853	0.900428
R9.4.1. NA12878	INTRON	Megalodon Remora	92187241	0.878818	0.923301	0.884899	0.132113	0.903692
R9.4.1. NA12878	INTRON	Megalodon Rerio	92187241	0.873014	0.944201	0.852752	0.0905702	0.89615
R9.4.1. NA12878	INTRON	Nanopolish	92187241	0.838498	0.898016	0.844549	0.172376	0.870462
R9.4.1. NA12878	INTRON	Rockfish base	92187241	0.93627	0.954972	0.945386	0.080113	0.950155
R9.4.1. NA12878	INTRON	Rockfish small	92187241	0.935773	0.955073	0.944463	0.079846	0.949739
R9.4.1. NA12878	PROMOTER	Megalodon Remora	72126614	0.893042	0.860884	0.878956	0.0973073	0.869826
R9.4.1. NA12878	PROMOTER	Megalodon Rerio	72126614	0.916467	0.939828	0.848885	0.037234	0.892045
R9.4.1. NA12878	PROMOTER	Nanopolish	72126614	0.88797	0.874512	0.845813	0.0831487	0.859923
R9.4.1. NA12878	PROMOTER	Rockfish base	72126614	0.955807	0.950984	0.939736	0.0331832	0.945326
R9.4.1. NA12878	PROMOTER	Rockfish small	72126614	0.954873	0.948955	0.93954	0.034623	0.944224
R9.4.1. NA12878	ISLAND	Megalodon Remora	28809087	0.90885	0.561761	0.867038	0.0858434	0.681786
R9.4.1. NA12878	ISLAND	Megalodon Rerio	28809087	0.965114	0.847808	0.841252	0.0191659	0.844517
R9.4.1. NA12878	ISLAND	Nanopolish	28809087	0.942762	0.704915	0.845842	0.0449375	0.768975
R9.4.1. NA12878	ISLAND	Rockfish base	28809087	0.978678	0.891139	0.923486	0.0143174	0.907024
R9.4.1. NA12878	ISLAND	Rockfish small	28809087	0.977634	0.882596	0.924365	0.0156053	0.902998
R9.4.1. NA12878	SHELF	Megalodon Remora	14131233	0.87591	0.936042	0.875207	0.122649	0.904603
R9.4.1. NA12878	SHELF	Megalodon Rerio	14131233	0.876395	0.958927	0.852648	0.0749018	0.90267
R9.4.1. NA12878	SHELF	Nanopolish	14131233	0.850181	0.927722	0.842792	0.134666	0.88322
R9.4.1. NA12878	SHELF	Rockfish base	14131233	0.93749	0.967061	0.938994	0.0655944	0.952821
R9.4.1. NA12878	SHELF	Rockfish small	14131233	0.936799	0.966167	0.93886	0.0674283	0.952318
R9.4.1. NA12878	SHORE	Megalodon Remora	20272737	0.884105	0.87634	0.872871	0.106209	0.874602
R9.4.1. NA12878	SHORE	Megalodon Rerio	20272737	0.901794	0.934744	0.847037	0.0509902	0.888732
R9.4.1. NA12878	SHORE	Nanopolish	20272737	0.860931	0.85504	0.842483	0.123162	0.848715
R9.4.1. NA12878	SHORE	Rockfish base	20272737	0.942079	0.938888	0.93582	0.0525244	0.937351
R9.4.1. NA12878	SHORE	Rockfish small	20272737	0.941022	0.936546	0.936045	0.0546861	0.936296
R9.4.1. NA12878	DNA_TRANSPOSON	Megalodon Remora	2204227	0.878054	0.864727	0.879794	0.123507	0.872195
R9.4.1. NA12878	DNA_TRANSPOSON	Megalodon Rerio	2204227	0.868341	0.906217	0.804928	0.074753	0.852574
R9.4.1. NA12878	DNA_TRANSPOSON	Nanopolish	2204227	0.840275	0.822959	0.843813	0.1629	0.833255
R9.4.1. NA12878	DNA_TRANSPOSON	Rockfish base	2204227	0.936899	0.932536	0.934164	0.0606463	0.93335
R9.4.1. NA12878	DNA_TRANSPOSON	Rockfish small	2204227	0.93584	0.931334	0.933143	0.0617395	0.932237
R9.4.1. NA12878	LINE	Megalodon Remora	10667693	0.873458	0.817689	0.873465	0.126546	0.844657
R9.4.1. NA12878	LINE	Megalodon Rerio	10667693	0.872892	0.872493	0.793199	0.0753241	0.830959
R9.4.1. NA12878	LINE	Nanopolish	10667693	0.833621	0.7618	0.840327	0.170737	0.799139
R9.4.1. NA12878	LINE	Rockfish base	10667693	0.929373	0.897174	0.926918	0.0690314	0.911803
R9.4.1. NA12878	LINE	Rockfish small	10667693	0.9295	0.897676	0.92663	0.0686345	0.911923
R9.4.1. NA12878	LTR	Megalodon Remora	7571451	0.867043	0.814365	0.866856	0.132831	0.839791
R9.4.1. NA12878	LTR	Megalodon Rerio	7571451	0.868874	0.863968	0.799727	0.0846442	0.830607
R9.4.1. NA12878	LTR	Nanopolish	7571451	0.826538	0.760816	0.829169	0.175231	0.793523
R9.4.1. NA12878	LTR	Rockfish base	7571451	0.926226	0.895555	0.924274	0.0724619	0.909688
R9.4.1. NA12878	LTR	Rockfish small	7571451	0.925756	0.894128	0.924816	0.0736121	0.909213
R9.4.1. NA12878	OTHER	Megalodon Remora	3688065	0.8578	0.827816	0.858583	0.142825	0.842919
R9.4.1. NA12878	OTHER	Megalodon Rerio	3688065	0.881033	0.890747	0.834653	0.0818744	0.861789
R9.4.1. NA12878	OTHER	Nanopolish	3688065	0.853878	0.846425	0.819944	0.118982	0.832974
R9.4.1. NA12878	OTHER	Rockfish base	3688065	0.918543	0.900052	0.918714	0.0815928	0.909287
R9.4.1. NA12878	OTHER	Rockfish small	3688065	0.921305	0.903813	0.920915	0.0783828	0.912284
R9.4.1. NA12878	SINE	Megalodon Remora	32139713	0.887683	0.967482	0.892287	0.132687	0.928364
R9.4.1. NA12878	SINE	Megalodon Rerio	32139713	0.889188	0.969524	0.892187	0.124079	0.929249
R9.4.1. NA12878	SINE	Nanopolish	32139713	0.857022	0.953869	0.866617	0.185428	0.908152
R9.4.1. NA12878	SINE	Rockfish base	32139713	0.943209	0.971895	0.958078	0.122575	0.964937
R9.4.1. NA12878	SINE	Rockfish small	32139713	0.942757	0.9727	0.956669	0.118793	0.964618
R9.4.1. NA12878	GC_100	Megalodon Remora	37735438	0.887433	0.906308	0.883351	0.107751	0.894682
R9.4.1. NA12878	GC_100	Megalodon Rerio	37735438	0.901228	0.949459	0.863484	0.0542353	0.904433
R9.4.1. NA12878	GC_100	Nanopolish	37735438	0.878798	0.928093	0.841258	0.0769076	0.882545
R9.4.1. NA12878	GC_100	Rockfish base	37735438	0.951061	0.962909	0.946026	0.0429984	0.954393
R9.4.1. NA12878	GC_100	Rockfish small	37735438	0.950672	0.962307	0.945917	0.0437177	0.954042
R9.4.1. NA12878	GC_20	Megalodon Remora	2615446	0.90423	0.790161	0.907755	0.0971904	0.844886
R9.4.1. NA12878	GC_20	Megalodon Rerio	2615446	0.909978	0.865337	0.813248	0.0510237	0.838484
R9.4.1. NA12878	GC_20	Nanopolish	2615446	0.865232	0.718206	0.873801	0.138223	0.7884
R9.4.1. NA12878	GC_20	Rockfish base	2615446	0.947908	0.886758	0.938559	0.0483224	0.911924
R9.4.1. NA12878	GC_20	Rockfish small	2615446	0.947772	0.88728	0.937302	0.048007	0.911605
R9.4.1. NA12878	GC_40	Megalodon Remora	29460282	0.891282	0.817044	0.889055	0.107516	0.85153
R9.4.1. NA12878	GC_40	Megalodon Rerio	29460282	0.898681	0.877761	0.826122	0.0621329	0.851159
R9.4.1. NA12878	GC_40	Nanopolish	29460282	0.848052	0.748771	0.852847	0.154538	0.797427
R9.4.1. NA12878	GC_40	Rockfish base	29460282	0.940003	0.897459	0.935837	0.0577465	0.916246
R9.4.1. NA12878	GC_40	Rockfish small	29460282	0.939979	0.89819	0.934802	0.0572247	0.91613
R9.4.1. NA12878	GC_60	Megalodon Remora	71989622	0.876837	0.869977	0.877289	0.123589	0.873618
R9.4.1. NA12878	GC_60	Megalodon Rerio	71989622	0.881148	0.911324	0.836447	0.0767173	0.872282
R9.4.1. NA12878	GC_60	Nanopolish	71989622	0.840668	0.831623	0.842139	0.160718	0.836848
R9.4.1. NA12878	GC_60	Rockfish base	71989622	0.933786	0.926242	0.938255	0.0704257	0.93221
R9.4.1. NA12878	GC_60	Rockfish small	71989622	0.933418	0.926136	0.937556	0.0704825	0.931811
R9.4.1. NA12878	GC_80	Megalodon Remora	86783700	0.875937	0.903211	0.877551	0.12623	0.890196
R9.4.1. NA12878	GC_80	Megalodon Rerio	86783700	0.883231	0.938005	0.85259	0.0756386	0.89326
R9.4.1. NA12878	GC_80	Nanopolish	86783700	0.850742	0.893803	0.839263	0.133851	0.865675
R9.4.1. NA12878	GC_80	Rockfish base	86783700	0.938232	0.949313	0.942541	0.0675526	0.945915
R9.4.1. NA12878	GC_80	Rockfish small	86783700	0.937725	0.948898	0.942065	0.0681003	0.945469
NA19240	WGBS	Megalodon Remora	4956322	0.907396	0.741882	0.881151	0.0853011	0.805542
NA19240	WGBS	Megalodon Rerio	4956322	0.951998	0.887251	0.892953	0.031573	0.890093
NA19240	WGBS	Nanopolish	4956322	0.923618	0.815717	0.83854	0.0527096	0.826971
NA19240	WGBS	Rockfish base	4956322	0.968572	0.925078	0.931024	0.0209805	0.928041
NA19240	WGBS	Rockfish small	4956322	0.968384	0.922332	0.93335	0.0218687	0.927808
NA19240	NON_SINGLETON	Megalodon Remora	4175366	0.915753	0.693659	0.89272	0.0795973	0.7807
NA19240	NON_SINGLETON	Megalodon Rerio	4175366	0.960205	0.869057	0.898474	0.0273314	0.883521
NA19240	NON_SINGLETON	Nanopolish	4175366	0.946435	0.826481	0.862124	0.0365433	0.843926
NA19240	NON_SINGLETON	Rockfish base	4175366	0.97693	0.921452	0.943052	0.0162301	0.932127
NA19240	NON_SINGLETON	Rockfish small	4175366	0.976833	0.919059	0.945343	0.0168089	0.932016
NA19240	SINGLETON	Megalodon Remora	780956	0.862721	0.856813	0.859657	0.134412	0.858232
NA19240	SINGLETON	Megalodon Rerio	780956	0.908119	0.923828	0.882696	0.0680948	0.902794
NA19240	SINGLETON	Nanopolish	780956	0.801629	0.794853	0.79472	0.191907	0.794786
NA19240	SINGLETON	Rockfish base	780956	0.923886	0.932149	0.908675	0.0618836	0.920263
NA19240	SINGLETON	Rockfish small	780956	0.923207	0.928707	0.911068	0.0654353	0.919803
NA19240	EXON	Megalodon Remora	185332	0.894023	0.963889	0.901974	0.138591	0.931904
NA19240	EXON	Megalodon Rerio	185332	0.911909	0.974826	0.914035	0.096807	0.943452
NA19240	EXON	Nanopolish	185332	0.875963	0.970771	0.871975	0.10768	0.918724
NA19240	EXON	Rockfish base	185332	0.948606	0.981463	0.954095	0.0739059	0.967585
NA19240	EXON	Rockfish small	185332	0.949399	0.981117	0.95545	0.0754198	0.968114
NA19240	INTERGENIC	Megalodon Remora	351000	0.857496	0.875096	0.853355	0.137819	0.864089
NA19240	INTERGENIC	Megalodon Rerio	351000	0.885453	0.914935	0.864604	0.0909566	0.889058
NA19240	INTERGENIC	Nanopolish	351000	0.842997	0.888335	0.805494	0.114567	0.844889
NA19240	INTERGENIC	Rockfish base	351000	0.91504	0.932552	0.905441	0.0740988	0.918797
NA19240	INTERGENIC	Rockfish small	351000	0.915627	0.930897	0.9085	0.0763093	0.919562
NA19240	INTRON	Megalodon Remora	444716	0.86367	0.935719	0.880173	0.187506	0.907097
NA19240	INTRON	Megalodon Rerio	444716	0.8825	0.949081	0.892493	0.148489	0.919918
NA19240	INTRON	Nanopolish	444716	0.830595	0.937825	0.831065	0.170861	0.881223
NA19240	INTRON	Rockfish base	444716	0.91573	0.957883	0.929421	0.126726	0.943438
NA19240	INTRON	Rockfish small	444716	0.91719	0.957321	0.932038	0.128856	0.94451
NA19240	PROMOTER	Megalodon Remora	3975274	0.917318	0.56101	0.887057	0.0792284	0.687327
NA19240	PROMOTER	Megalodon Rerio	3975274	0.967518	0.806459	0.898591	0.0246148	0.850036
NA19240	PROMOTER	Nanopolish	3975274	0.943365	0.679158	0.847599	0.0457041	0.754087
NA19240	PROMOTER	Rockfish base	3975274	0.980141	0.878453	0.935611	0.0147763	0.906132
NA19240	PROMOTER	Rockfish small	3975274	0.979654	0.87308	0.937718	0.0155594	0.904246
NA19240	ISLAND	Megalodon Remora	3411312	0.920763	0.381096	0.888378	0.0774977	0.533382
NA19240	ISLAND	Megalodon Rerio	3411312	0.973061	0.678313	0.896918	0.0228485	0.772447
NA19240	ISLAND	Nanopolish	3411312	0.953356	0.526033	0.858856	0.0415678	0.652452
NA19240	ISLAND	Rockfish base	3411312	0.984447	0.795256	0.935837	0.0129421	0.859838
NA19240	ISLAND	Rockfish small	3411312	0.983872	0.787096	0.937119	0.0136161	0.855581
NA19240	SHELF	Megalodon Remora	339682	0.892982	0.861427	0.888043	0.103441	0.874532
NA19240	SHELF	Megalodon Rerio	339682	0.927612	0.924476	0.90127	0.0533144	0.912725
NA19240	SHELF	Nanopolish	339682	0.893574	0.890978	0.850689	0.0753731	0.870368
NA19240	SHELF	Rockfish base	339682	0.952918	0.947565	0.939907	0.0376612	0.943721
NA19240	SHELF	Rockfish small	339682	0.952753	0.945729	0.941533	0.0391229	0.943627
NA19240	SHORE	Megalodon Remora	474929	0.89601	0.815924	0.885311	0.0987032	0.849202
NA19240	SHORE	Megalodon Rerio	474929	0.935632	0.906997	0.897401	0.045474	0.902173
NA19240	SHORE	Nanopolish	474929	0.890257	0.829695	0.840766	0.085285	0.835194
NA19240	SHORE	Rockfish base	474929	0.95597	0.931867	0.935255	0.0337925	0.933558
NA19240	SHORE	Rockfish small	474929	0.955444	0.928346	0.937655	0.0357651	0.932977
NA19240	DNA_TRANSPOSON	Megalodon Remora	5702	0.864258	0.954278	0.862618	0.130562	0.906136
NA19240	DNA_TRANSPOSON	Megalodon Rerio	5702	0.881796	0.968486	0.872778	0.0897155	0.918144
NA19240	DNA_TRANSPOSON	Nanopolish	5702	0.829709	0.945387	0.823366	0.150255	0.880168
NA19240	DNA_TRANSPOSON	Rockfish base	5702	0.918274	0.977278	0.913646	0.0671043	0.944391
NA19240	DNA_TRANSPOSON	Rockfish small	5702	0.921782	0.977625	0.918033	0.0663749	0.946892
NA19240	LINE	Megalodon Remora	15854	0.850889	0.957768	0.858207	0.184855	0.905258
NA19240	LINE	Megalodon Rerio	15854	0.864955	0.967263	0.866641	0.143281	0.914192
NA19240	LINE	Nanopolish	15854	0.824335	0.956767	0.825684	0.182257	0.886405
NA19240	LINE	Rockfish base	15854	0.90217	0.972564	0.907751	0.125093	0.93904
NA19240	LINE	Rockfish small	15854	0.902548	0.970967	0.909802	0.132888	0.93939
NA19240	LTR	Megalodon Remora	45302	0.869807	0.96792	0.883426	0.243421	0.923745
NA19240	LTR	Megalodon Rerio	45302	0.879233	0.974026	0.888397	0.196957	0.929243
NA19240	LTR	Nanopolish	45302	0.823761	0.965731	0.832089	0.245477	0.893943
NA19240	LTR	Rockfish base	45302	0.918988	0.979724	0.928458	0.159745	0.953403
NA19240	LTR	Rockfish small	45302	0.919694	0.978967	0.930016	0.166118	0.953864
NA19240	OTHER	Megalodon Remora	230512	0.913644	0.69756	0.87315	0.078011	0.77554
NA19240	OTHER	Megalodon Rerio	230512	0.96198	0.881837	0.897778	0.0247898	0.889736
NA19240	OTHER	Nanopolish	230512	0.945161	0.862365	0.807998	0.026574	0.834297
NA19240	OTHER	Rockfish base	230512	0.970821	0.926859	0.900267	0.0146395	0.913369
NA19240	OTHER	Rockfish small	230512	0.972952	0.929048	0.911286	0.0143412	0.920082
NA19240	SINE	Megalodon Remora	83632	0.824086	0.896057	0.889497	0.480552	0.892765
NA19240	SINE	Megalodon Rerio	83632	0.831392	0.89804	0.897036	0.474329	0.897537
NA19240	SINE	Nanopolish	83632	0.805218	0.897313	0.862046	0.459447	0.879326
NA19240	SINE	Rockfish base	83632	0.866558	0.899746	0.942977	0.489346	0.920854
NA19240	SINE	Rockfish small	83632	0.866845	0.899902	0.943165	0.488602	0.921026
NA19240	GC_100	Megalodon Remora	2083077	0.914399	0.713056	0.88353	0.078763	0.789192
NA19240	GC_100	Megalodon Rerio	2083077	0.955382	0.863676	0.895283	0.0313047	0.879196
NA19240	GC_100	Nanopolish	2083077	0.936341	0.820255	0.831097	0.0403447	0.82564
NA19240	GC_100	Rockfish base	2083077	0.971594	0.917821	0.926307	0.0183733	0.922045
NA19240	GC_100	Rockfish small	2083077	0.971661	0.916016	0.928902	0.0188664	0.922414
NA19240	GC_20	Megalodon Remora	4987	0.914778	0.771679	0.875451	0.0739881	0.820296
NA19240	GC_20	Megalodon Rerio	4987	0.94626	0.900763	0.851986	0.026811	0.875696
NA19240	GC_20	Nanopolish	4987	0.899338	0.742013	0.838448	0.0832689	0.787288
NA19240	GC_20	Rockfish base	4987	0.960096	0.905442	0.916065	0.0273266	0.910722
NA19240	GC_20	Rockfish small	4987	0.958492	0.904036	0.909747	0.0275844	0.906883
NA19240	GC_40	Megalodon Remora	102050	0.907046	0.778294	0.888252	0.0865277	0.829646
NA19240	GC_40	Megalodon Rerio	102050	0.948447	0.913359	0.881292	0.0285883	0.897039
NA19240	GC_40	Nanopolish	102050	0.901137	0.775611	0.861181	0.0851996	0.816159
NA19240	GC_40	Rockfish base	102050	0.964419	0.926042	0.935051	0.0255375	0.930524
NA19240	GC_40	Rockfish small	102050	0.963704	0.920631	0.938473	0.0276678	0.929466
NA19240	GC_60	Megalodon Remora	693997	0.900678	0.76877	0.88052	0.0922966	0.820859
NA19240	GC_60	Megalodon Rerio	693997	0.947742	0.908331	0.887339	0.0312079	0.897712
NA19240	GC_60	Nanopolish	693997	0.907224	0.802459	0.850333	0.0729493	0.825703
NA19240	GC_60	Rockfish base	693997	0.964856	0.930259	0.934035	0.0244032	0.932143
NA19240	GC_60	Rockfish small	693997	0.964331	0.926633	0.936098	0.0258295	0.931341
NA19240	GC_80	Megalodon Remora	2072211	0.902607	0.753758	0.879203	0.090055	0.811662
NA19240	GC_80	Megalodon Rerio	2072211	0.950211	0.89713	0.893915	0.0321378	0.89552
NA19240	GC_80	Nanopolish	2072211	0.917485	0.819734	0.838758	0.0578316	0.829137
NA19240	GC_80	Rockfish base	2072211	0.967003	0.92876	0.933356	0.022447	0.931052
NA19240	GC_80	Rockfish small	2072211	0.9667	0.925744	0.935536	0.0235284	0.930614
H1ESC	WGBS	Megalodon Remora	361544589	0.886973	0.979615	0.889327	0.129496	0.93229
H1ESC	WGBS	Megalodon Rerio	361544589	0.878545	0.992875	0.867412	0.0435559	0.925913
H1ESC	WGBS	Nanopolish	361544589	0.848866	0.986665	0.838601	0.0793049	0.906628
H1ESC	WGBS	Rockfish base	361544589	0.920316	0.996119	0.912484	0.0248765	0.952469
H1ESC	WGBS	Rockfish small	361544589	0.922391	0.995765	0.915193	0.027239	0.95378
H1ESC	NON_SINGLETON	Megalodon Remora	126960938	0.902001	0.959843	0.905893	0.109216	0.932088
H1ESC	NON_SINGLETON	Megalodon Rerio	126960938	0.912838	0.989042	0.892479	0.0284931	0.938283
H1ESC	NON_SINGLETON	Nanopolish	126960938	0.900434	0.982544	0.881544	0.045131	0.929308
H1ESC	NON_SINGLETON	Rockfish base	126960938	0.957266	0.994707	0.947479	0.0145297	0.970519
H1ESC	NON_SINGLETON	Rockfish small	126960938	0.95931	0.994109	0.950824	0.0162354	0.971985
H1ESC	SINGLETON	Megalodon Remora	234583651	0.87884	0.988488	0.882296	0.182562	0.932378
H1ESC	SINGLETON	Megalodon Rerio	234583651	0.859985	0.994579	0.856774	0.08297	0.920548
H1ESC	SINGLETON	Nanopolish	234583651	0.820956	0.988556	0.820375	0.168726	0.896648
H1ESC	SINGLETON	Rockfish base	234583651	0.900318	0.996753	0.897632	0.0519504	0.944599
H1ESC	SINGLETON	Rockfish small	234583651	0.90241	0.996508	0.900071	0.0560318	0.945838
H1ESC	EXON	Megalodon Remora	14763041	0.887694	0.989754	0.889883	0.147302	0.937165
H1ESC	EXON	Megalodon Rerio	14763041	0.871101	0.995548	0.866917	0.0619888	0.92679
H1ESC	EXON	Nanopolish	14763041	0.851218	0.992924	0.847955	0.0966204	0.914732
H1ESC	EXON	Rockfish base	14763041	0.920417	0.997372	0.917858	0.0386778	0.955964
H1ESC	EXON	Rockfish small	14763041	0.923279	0.997177	0.921088	0.0416907	0.957624
H1ESC	INTERGENIC	Megalodon Remora	101814618	0.883193	0.989684	0.887024	0.199446	0.935546
H1ESC	INTERGENIC	Megalodon Rerio	101814618	0.864547	0.994675	0.862887	0.0996529	0.924106
H1ESC	INTERGENIC	Nanopolish	101814618	0.836716	0.991908	0.835966	0.147116	0.907285
H1ESC	INTERGENIC	Rockfish base	101814618	0.908259	0.997254	0.906503	0.0538515	0.949715
H1ESC	INTERGENIC	Rockfish small	101814618	0.91093	0.997069	0.909475	0.0576728	0.95126
H1ESC	INTRON	Megalodon Remora	155676561	0.888007	0.993203	0.891118	0.228563	0.939395
H1ESC	INTRON	Megalodon Rerio	155676561	0.868849	0.996356	0.868526	0.119068	0.92806
H1ESC	INTRON	Nanopolish	155676561	0.838454	0.994504	0.83878	0.17375	0.910028
H1ESC	INTRON	Rockfish base	155676561	0.915094	0.998282	0.914403	0.058993	0.954503
H1ESC	INTRON	Rockfish small	155676561	0.917368	0.99817	0.916845	0.0630035	0.95578
H1ESC	PROMOTER	Megalodon Remora	89290369	0.889362	0.924136	0.888296	0.109045	0.905862
H1ESC	PROMOTER	Megalodon Rerio	89290369	0.912642	0.979361	0.872613	0.0274988	0.92291
H1ESC	PROMOTER	Nanopolish	89290369	0.880483	0.954683	0.840453	0.0596577	0.893934
H1ESC	PROMOTER	Rockfish base	89290369	0.943153	0.987726	0.916527	0.0170313	0.950795
H1ESC	PROMOTER	Rockfish small	89290369	0.944071	0.986363	0.91938	0.0190079	0.951694
H1ESC	ISLAND	Megalodon Remora	30182814	0.899118	0.534391	0.900104	0.101009	0.67063
H1ESC	ISLAND	Megalodon Rerio	30182814	0.97202	0.864946	0.894442	0.0179878	0.879447
H1ESC	ISLAND	Nanopolish	30182814	0.950273	0.736168	0.879319	0.0405886	0.801401
H1ESC	ISLAND	Rockfish base	30182814	0.986151	0.935958	0.94316	0.00831186	0.939545
H1ESC	ISLAND	Rockfish small	30182814	0.985227	0.926036	0.946093	0.00973271	0.935957
H1ESC	SHELF	Megalodon Remora	20505055	0.884402	0.974391	0.886288	0.125786	0.928254
H1ESC	SHELF	Megalodon Rerio	20505055	0.889839	0.990714	0.877665	0.0444228	0.930769
H1ESC	SHELF	Nanopolish	20505055	0.851111	0.981839	0.839059	0.0838098	0.904851
H1ESC	SHELF	Rockfish base	20505055	0.926158	0.994194	0.917844	0.0289448	0.954495
H1ESC	SHELF	Rockfish small	20505055	0.928175	0.993679	0.920731	0.0316287	0.955815
H1ESC	SHORE	Megalodon Remora	24194713	0.879835	0.930113	0.881826	0.123889	0.905326
H1ESC	SHORE	Megalodon Rerio	24194713	0.90056	0.971145	0.873327	0.0485192	0.919642
H1ESC	SHORE	Nanopolish	24194713	0.856308	0.936235	0.836426	0.106517	0.883521
H1ESC	SHORE	Rockfish base	24194713	0.930618	0.977165	0.914892	0.039976	0.945003
H1ESC	SHORE	Rockfish small	24194713	0.931369	0.975345	0.917866	0.0433832	0.945733
H1ESC	DNA_TRANSPOSON	Megalodon Remora	4763336	0.881204	0.991991	0.884834	0.241513	0.935353
H1ESC	DNA_TRANSPOSON	Megalodon Rerio	4763336	0.843366	0.995764	0.842316	0.121136	0.912635
H1ESC	DNA_TRANSPOSON	Nanopolish	4763336	0.833656	0.993501	0.834192	0.184474	0.906904
H1ESC	DNA_TRANSPOSON	Rockfish base	4763336	0.904691	0.998039	0.903648	0.0600348	0.948501
H1ESC	DNA_TRANSPOSON	Rockfish small	4763336	0.906556	0.997861	0.905733	0.0656393	0.949568
H1ESC	LINE	Megalodon Remora	19823058	0.883414	0.992423	0.887344	0.277591	0.936946
H1ESC	LINE	Megalodon Rerio	19823058	0.839425	0.995805	0.839041	0.144842	0.910726
H1ESC	LINE	Nanopolish	19823058	0.841125	0.994273	0.842098	0.198734	0.91188
H1ESC	LINE	Rockfish base	19823058	0.902044	0.998242	0.90124	0.0650364	0.947264
H1ESC	LINE	Rockfish small	19823058	0.904276	0.99813	0.903632	0.0693496	0.948534
H1ESC	LTR	Megalodon Remora	12458767	0.877476	0.991234	0.881536	0.255715	0.933172
H1ESC	LTR	Megalodon Rerio	12458767	0.844903	0.995381	0.844092	0.128486	0.913515
H1ESC	LTR	Nanopolish	12458767	0.827897	0.992691	0.828752	0.200144	0.903344
H1ESC	LTR	Rockfish base	12458767	0.901033	0.997665	0.900123	0.0691058	0.946387
H1ESC	LTR	Rockfish small	12458767	0.903866	0.997496	0.903203	0.0743609	0.948011
H1ESC	OTHER	Megalodon Remora	4294920	0.877522	0.954336	0.876778	0.120345	0.913914
H1ESC	OTHER	Megalodon Rerio	4294920	0.892625	0.98544	0.868019	0.0367894	0.92301
H1ESC	OTHER	Nanopolish	4294920	0.86562	0.982156	0.833925	0.043462	0.901991
H1ESC	OTHER	Rockfish base	4294920	0.871983	0.991628	0.834401	0.0202079	0.906245
H1ESC	OTHER	Rockfish small	4294920	0.882145	0.99129	0.848515	0.021386	0.914363
H1ESC	SINE	Megalodon Remora	53376514	0.905793	0.996186	0.9079	0.239307	0.949996
H1ESC	SINE	Megalodon Rerio	53376514	0.913256	0.997408	0.914373	0.163608	0.954087
H1ESC	SINE	Nanopolish	53376514	0.867791	0.996398	0.869012	0.216259	0.928355
H1ESC	SINE	Rockfish base	53376514	0.944896	0.998699	0.945327	0.0847459	0.97128
H1ESC	SINE	Rockfish small	53376514	0.946134	0.99866	0.946621	0.0874177	0.971945
H1ESC	GC_100	Megalodon Remora	51259442	0.892531	0.956905	0.893166	0.109192	0.923938
H1ESC	GC_100	Megalodon Rerio	51259442	0.914035	0.987804	0.893398	0.0299432	0.938232
H1ESC	GC_100	Nanopolish	51259442	0.868117	0.981486	0.83529	0.0427715	0.902506
H1ESC	GC_100	Rockfish base	51259442	0.944883	0.994545	0.929678	0.013843	0.961018
H1ESC	GC_100	Rockfish small	51259442	0.947195	0.993977	0.933398	0.0153535	0.962736
H1ESC	GC_20	Megalodon Remora	4219605	0.897482	0.989998	0.901093	0.169907	0.943456
H1ESC	GC_20	Megalodon Rerio	4219605	0.841503	0.994631	0.837531	0.0843709	0.909346
H1ESC	GC_20	Nanopolish	4219605	0.856036	0.991668	0.85551	0.134147	0.918571
H1ESC	GC_20	Rockfish base	4219605	0.903328	0.997258	0.900625	0.0462209	0.946481
H1ESC	GC_20	Rockfish small	4219605	0.903842	0.99707	0.901338	0.0494268	0.94679
H1ESC	GC_40	Megalodon Remora	48430859	0.889535	0.989173	0.892805	0.16603	0.938522
H1ESC	GC_40	Megalodon Rerio	48430859	0.848973	0.994804	0.844495	0.07494	0.913508
H1ESC	GC_40	Nanopolish	48430859	0.84615	0.990367	0.845317	0.139698	0.912111
H1ESC	GC_40	Rockfish base	48430859	0.900453	0.997175	0.897135	0.0431775	0.944514
H1ESC	GC_40	Rockfish small	48430859	0.902155	0.996968	0.89913	0.0464576	0.945525
H1ESC	GC_60	Megalodon Remora	121634892	0.884165	0.985522	0.886966	0.147564	0.933651
H1ESC	GC_60	Megalodon Rerio	121634892	0.865377	0.994101	0.858584	0.0576957	0.921387
H1ESC	GC_60	Nanopolish	121634892	0.842141	0.988051	0.83834	0.114816	0.90706
H1ESC	GC_60	Rockfish base	121634892	0.912116	0.996535	0.907511	0.0357401	0.949942
H1ESC	GC_60	Rockfish small	121634892	0.914079	0.996246	0.909921	0.0388283	0.951129
H1ESC	GC_80	Megalodon Remora	135999791	0.886152	0.977435	0.888592	0.12922	0.930899
H1ESC	GC_80	Megalodon Rerio	135999791	0.888625	0.992611	0.877476	0.0411437	0.931499
H1ESC	GC_80	Nanopolish	135999791	0.848369	0.98538	0.83671	0.078196	0.90498
H1ESC	GC_80	Rockfish base	135999791	0.925992	0.995798	0.918117	0.0244039	0.955381
H1ESC	GC_80	Rockfish small	135999791	0.928259	0.99539	0.921136	0.0268709	0.956825
K562	WGBS	Megalodon Remora	8817122	0.895828	0.599144	0.8971	0.104394	0.718455
K562	WGBS	Megalodon Rerio	8817122	0.943349	0.760803	0.900872	0.0492631	0.824934
K562	WGBS	Nanopolish	8817122	0.862882	0.523117	0.843323	0.133716	0.645702
K562	WGBS	Rockfish base	8817122	0.95738	0.815439	0.920727	0.0362456	0.864891
K562	WGBS	Rockfish small	8817122	0.954965	0.803502	0.921363	0.0391903	0.858406
K562	NON_SINGLETON	Megalodon Remora	2845711	0.900612	0.73998	0.904259	0.100542	0.813913
K562	NON_SINGLETON	Megalodon Rerio	2845711	0.946754	0.874979	0.908253	0.041064	0.891306
K562	NON_SINGLETON	Nanopolish	2845711	0.917433	0.80247	0.870862	0.0678305	0.835268
K562	NON_SINGLETON	Rockfish base	2845711	0.965699	0.919541	0.939501	0.026012	0.929414
K562	NON_SINGLETON	Rockfish small	2845711	0.963845	0.91123	0.941279	0.0290152	0.926011
K562	SINGLETON	Megalodon Remora	5971411	0.893548	0.494049	0.889232	0.10595	0.635191
K562	SINGLETON	Megalodon Rerio	5971411	0.941726	0.663929	0.892759	0.0525766	0.761525
K562	SINGLETON	Nanopolish	5971411	0.836885	0.371052	0.813055	0.160342	0.509558
K562	SINGLETON	Rockfish base	5971411	0.953415	0.721706	0.900093	0.0403812	0.801089
K562	SINGLETON	Rockfish small	5971411	0.950734	0.707321	0.899474	0.0433023	0.791908
K562	EXON	Megalodon Remora	276431	0.893811	0.824359	0.89435	0.106491	0.85793
K562	EXON	Megalodon Rerio	276431	0.930011	0.909129	0.894148	0.0499464	0.901577
K562	EXON	Nanopolish	276431	0.862295	0.780489	0.856883	0.134681	0.816904
K562	EXON	Rockfish base	276431	0.947868	0.936429	0.916822	0.0347826	0.926522
K562	EXON	Rockfish small	276431	0.945831	0.930031	0.917962	0.0385947	0.923957
K562	INTERGENIC	Megalodon Remora	3030969	0.890922	0.264458	0.879769	0.108583	0.40667
K562	INTERGENIC	Megalodon Rerio	3030969	0.944244	0.425026	0.885002	0.0531272	0.574261
K562	INTERGENIC	Nanopolish	3030969	0.856033	0.204254	0.824723	0.142578	0.327418
K562	INTERGENIC	Rockfish base	3030969	0.958381	0.505683	0.911993	0.0395602	0.650613
K562	INTERGENIC	Rockfish small	3030969	0.955776	0.489074	0.913755	0.0423598	0.637132
K562	INTRON	Megalodon Remora	3562634	0.899248	0.669916	0.901963	0.101371	0.768812
K562	INTRON	Megalodon Rerio	3562634	0.939988	0.798673	0.905028	0.0520377	0.848531
K562	INTRON	Nanopolish	3562634	0.85525	0.575316	0.842761	0.141901	0.683819
K562	INTRON	Rockfish base	3562634	0.954679	0.845937	0.924327	0.038398	0.883396
K562	INTRON	Rockfish small	3562634	0.952221	0.83574	0.924448	0.0414442	0.877859
K562	PROMOTER	Megalodon Remora	1947088	0.897492	0.705205	0.89539	0.101936	0.788998
K562	PROMOTER	Megalodon Rerio	1947088	0.949999	0.870186	0.900777	0.0365962	0.885217
K562	PROMOTER	Nanopolish	1947088	0.887593	0.694829	0.846739	0.101281	0.763299
K562	PROMOTER	Rockfish base	1947088	0.962112	0.905699	0.91864	0.0260488	0.912124
K562	PROMOTER	Rockfish small	1947088	0.960023	0.896303	0.919627	0.0289756	0.907815
K562	ISLAND	Megalodon Remora	727532	0.901613	0.541228	0.889457	0.0968263	0.672963
K562	ISLAND	Megalodon Rerio	727532	0.97065	0.852937	0.896727	0.0198563	0.874284
K562	ISLAND	Nanopolish	727532	0.936518	0.672032	0.863732	0.0541341	0.755918
K562	ISLAND	Rockfish base	727532	0.980676	0.914347	0.916014	0.0110201	0.91518
K562	ISLAND	Rockfish small	727532	0.979619	0.903443	0.919155	0.0126161	0.911231
K562	SHELF	Megalodon Remora	386893	0.888719	0.813652	0.893099	0.113717	0.851527
K562	SHELF	Megalodon Rerio	386893	0.932664	0.90766	0.903458	0.0510993	0.905554
K562	SHELF	Nanopolish	386893	0.860602	0.781654	0.84626	0.131424	0.812675
K562	SHELF	Rockfish base	386893	0.94667	0.929916	0.920088	0.0385517	0.924976
K562	SHELF	Rockfish small	386893	0.944672	0.923803	0.92113	0.0422396	0.922465
K562	SHORE	Megalodon Remora	543430	0.890418	0.716346	0.888745	0.109063	0.793287
K562	SHORE	Megalodon Rerio	543430	0.943043	0.866488	0.897557	0.0428601	0.881749
K562	SHORE	Nanopolish	543430	0.867692	0.677625	0.840747	0.123957	0.750423
K562	SHORE	Rockfish base	543430	0.953766	0.891667	0.915851	0.0344838	0.903597
K562	SHORE	Rockfish small	543430	0.950904	0.880441	0.91701	0.0385912	0.898353
K562	DNA_TRANSPOSON	Megalodon Remora	103913	0.898328	0.431873	0.887449	0.100733	0.581003
K562	DNA_TRANSPOSON	Megalodon Rerio	103913	0.944415	0.603926	0.872304	0.0493628	0.713719
K562	DNA_TRANSPOSON	Nanopolish	103913	0.852694	0.331163	0.838018	0.14604	0.474726
K562	DNA_TRANSPOSON	Rockfish base	103913	0.961882	0.701568	0.905137	0.0332222	0.790457
K562	DNA_TRANSPOSON	Rockfish small	103913	0.958966	0.682159	0.905137	0.0363897	0.777986
K562	LINE	Megalodon Remora	530047	0.900884	0.349921	0.889653	0.0984468	0.502283
K562	LINE	Megalodon Rerio	530047	0.945767	0.510424	0.863543	0.0493353	0.641607
K562	LINE	Nanopolish	530047	0.855711	0.259105	0.842568	0.143506	0.396331
K562	LINE	Rockfish base	530047	0.96172	0.608863	0.892237	0.0341409	0.723803
K562	LINE	Rockfish small	530047	0.959262	0.590949	0.894486	0.0368796	0.711705
K562	LTR	Megalodon Remora	355778	0.887638	0.340956	0.886604	0.112294	0.49251
K562	LTR	Megalodon Rerio	355778	0.941739	0.51557	0.870972	0.053624	0.647723
K562	LTR	Nanopolish	355778	0.847565	0.26534	0.836053	0.151681	0.402832
K562	LTR	Rockfish base	355778	0.961645	0.631749	0.902189	0.0344595	0.743129
K562	LTR	Rockfish small	355778	0.957704	0.604536	0.902783	0.0386973	0.724153
K562	OTHER	Megalodon Remora	194831	0.859463	0.346808	0.888773	0.143042	0.498929
K562	OTHER	Megalodon Rerio	194831	0.943063	0.592062	0.889947	0.0523976	0.711067
K562	OTHER	Nanopolish	194831	0.873762	0.366155	0.825531	0.122116	0.507302
K562	OTHER	Rockfish base	194831	0.951491	0.641087	0.872017	0.0417175	0.73893
K562	OTHER	Rockfish small	194831	0.951286	0.63843	0.879059	0.042542	0.739666
K562	SINE	Megalodon Remora	1044997	0.910129	0.814743	0.919066	0.0938863	0.863766
K562	SINE	Megalodon Rerio	1044997	0.936818	0.876424	0.926873	0.0587141	0.900943
K562	SINE	Nanopolish	1044997	0.866881	0.7414	0.876192	0.137302	0.80318
K562	SINE	Rockfish base	1044997	0.942373	0.879765	0.942978	0.0578987	0.910275
K562	SINE	Rockfish small	1044997	0.940052	0.873543	0.943148	0.0613395	0.907012
K562	GC_100	Megalodon Remora	1190741	0.890912	0.691819	0.901535	0.112052	0.782876
K562	GC_100	Megalodon Rerio	1190741	0.940099	0.830285	0.911787	0.0520009	0.869129
K562	GC_100	Nanopolish	1190741	0.892331	0.713981	0.844905	0.0944366	0.773945
K562	GC_100	Rockfish base	1190741	0.957627	0.885941	0.924826	0.0332208	0.904966
K562	GC_100	Rockfish small	1190741	0.955729	0.876884	0.927247	0.0363239	0.901363
K562	GC_20	Megalodon Remora	115437	0.922702	0.380707	0.909731	0.0766259	0.53678
K562	GC_20	Megalodon Rerio	115437	0.964535	0.595161	0.874362	0.0307961	0.708238
K562	GC_20	Nanopolish	115437	0.875109	0.263178	0.85395	0.123795	0.402355
K562	GC_20	Rockfish base	115437	0.972955	0.664779	0.909027	0.0237349	0.76795
K562	GC_20	Rockfish small	115437	0.970642	0.643519	0.90498	0.0259581	0.752176
K562	GC_40	Megalodon Remora	1312398	0.910693	0.444938	0.906506	0.0889773	0.596901
K562	GC_40	Megalodon Rerio	1312398	0.955212	0.63925	0.885927	0.0393369	0.74264
K562	GC_40	Nanopolish	1312398	0.856893	0.319283	0.849762	0.142546	0.464165
K562	GC_40	Rockfish base	1312398	0.966243	0.707973	0.914372	0.0296753	0.798043
K562	GC_40	Rockfish small	1312398	0.964059	0.692275	0.913181	0.031938	0.78753
K562	GC_60	Megalodon Remora	3013173	0.896595	0.543484	0.895455	0.103249	0.676422
K562	GC_60	Megalodon Rerio	3013173	0.943397	0.711607	0.892912	0.0496735	0.792016
K562	GC_60	Nanopolish	3013173	0.850741	0.438557	0.844404	0.148389	0.577289
K562	GC_60	Rockfish base	3013173	0.956814	0.769455	0.916943	0.0377127	0.836749
K562	GC_60	Rockfish small	3013173	0.954287	0.756096	0.917119	0.0406106	0.82886
K562	GC_80	Megalodon Remora	3185373	0.889841	0.642401	0.894477	0.111194	0.747766
K562	GC_80	Megalodon Rerio	3185373	0.938863	0.791124	0.903694	0.0532832	0.843671
K562	GC_80	Nanopolish	3185373	0.865382	0.592523	0.840777	0.129123	0.695151
K562	GC_80	Rockfish base	3185373	0.953605	0.839334	0.922424	0.0394315	0.878919
K562	GC_80	Rockfish small	3185373	0.951006	0.828322	0.922897	0.0427163	0.873055
HX1	WGBS	Megalodon Remora	242465750	0.891072	0.978829	0.896882	0.155504	0.936065
HX1	WGBS	Megalodon Rerio	242465750	0.878917	0.990576	0.87211	0.0665101	0.927576
HX1	WGBS	Nanopolish	242465750	0.839008	0.981249	0.834878	0.127889	0.902165
HX1	WGBS	Rockfish base	242465750	0.925985	0.994535	0.921817	0.0406081	0.956796
HX1	WGBS	Rockfish small	242465750	0.925573	0.994066	0.921791	0.0441106	0.956565
HX1	NON_SINGLETON	Megalodon Remora	86876805	0.906625	0.971651	0.913125	0.123506	0.941479
HX1	NON_SINGLETON	Megalodon Rerio	86876805	0.904207	0.989631	0.892899	0.0433701	0.93878
HX1	NON_SINGLETON	Nanopolish	86876805	0.884055	0.981279	0.875753	0.0774553	0.925518
HX1	NON_SINGLETON	Rockfish base	86876805	0.959398	0.993987	0.956426	0.0268206	0.974845
HX1	NON_SINGLETON	Rockfish small	86876805	0.959263	0.993411	0.956823	0.0294226	0.974773
HX1	SINGLETON	Megalodon Remora	155588945	0.882387	0.982526	0.888828	0.198479	0.933331
HX1	SINGLETON	Megalodon Rerio	155588945	0.864797	0.991062	0.861801	0.0975879	0.921923
HX1	SINGLETON	Nanopolish	155588945	0.813854	0.981233	0.814609	0.195625	0.890191
HX1	SINGLETON	Rockfish base	155588945	0.907328	0.994822	0.904656	0.0591253	0.947599
HX1	SINGLETON	Rockfish small	155588945	0.906761	0.99441	0.90442	0.0638372	0.947282
HX1	EXON	Megalodon Remora	10010957	0.895939	0.989378	0.900108	0.183014	0.942634
HX1	EXON	Megalodon Rerio	10010957	0.872183	0.994138	0.870567	0.0972131	0.928258
HX1	EXON	Nanopolish	10010957	0.847124	0.990135	0.847495	0.159903	0.913279
HX1	EXON	Rockfish base	10010957	0.927142	0.996378	0.926663	0.0637897	0.960257
HX1	EXON	Rockfish small	10010957	0.927094	0.996146	0.92683	0.0679004	0.960239
HX1	INTERGENIC	Megalodon Remora	68924349	0.882422	0.983634	0.889587	0.227896	0.93425
HX1	INTERGENIC	Megalodon Rerio	68924349	0.865972	0.991175	0.864969	0.118577	0.923781
HX1	INTERGENIC	Nanopolish	68924349	0.827301	0.985199	0.828533	0.191656	0.900099
HX1	INTERGENIC	Rockfish base	68924349	0.912677	0.99537	0.911244	0.0652559	0.951451
HX1	INTERGENIC	Rockfish small	68924349	0.913294	0.995065	0.912187	0.0696537	0.951825
HX1	INTRON	Megalodon Remora	109279605	0.894615	0.989045	0.900254	0.242587	0.942563
HX1	INTRON	Megalodon Rerio	109279605	0.874572	0.994072	0.874632	0.126888	0.930535
HX1	INTRON	Nanopolish	109279605	0.83426	0.98987	0.836003	0.208129	0.906453
HX1	INTRON	Rockfish base	109279605	0.926044	0.997016	0.925775	0.0674103	0.960076
HX1	INTRON	Rockfish small	109279605	0.925298	0.996799	0.925198	0.0722752	0.959665
HX1	PROMOTER	Megalodon Remora	54250839	0.894026	0.940077	0.899287	0.116682	0.91923
HX1	PROMOTER	Megalodon Rerio	54250839	0.90536	0.978736	0.877939	0.0388249	0.925602
HX1	PROMOTER	Nanopolish	54250839	0.861945	0.948592	0.839625	0.092621	0.890789
HX1	PROMOTER	Rockfish base	54250839	0.942559	0.985552	0.927943	0.0276892	0.95588
HX1	PROMOTER	Rockfish small	54250839	0.941446	0.984036	0.92773	0.0306351	0.955054
HX1	ISLAND	Megalodon Remora	12972889	0.897748	0.612595	0.898699	0.102424	0.728566
HX1	ISLAND	Megalodon Rerio	12972889	0.96381	0.876572	0.888041	0.0225348	0.882269
HX1	ISLAND	Nanopolish	12972889	0.929595	0.726473	0.864373	0.0586512	0.789446
HX1	ISLAND	Rockfish base	12972889	0.978727	0.923379	0.938569	0.0140355	0.930912
HX1	ISLAND	Rockfish small	12972889	0.977067	0.91314	0.939149	0.0160995	0.925962
HX1	SHELF	Megalodon Remora	12783625	0.890551	0.975575	0.896641	0.150187	0.934444
HX1	SHELF	Megalodon Rerio	12783625	0.888424	0.987589	0.88284	0.0742226	0.932282
HX1	SHELF	Nanopolish	12783625	0.842383	0.976781	0.838761	0.133391	0.902525
HX1	SHELF	Rockfish base	12783625	0.931545	0.991588	0.929196	0.0527368	0.959379
HX1	SHELF	Rockfish small	12783625	0.930834	0.990954	0.928975	0.0567353	0.958964
HX1	SHORE	Megalodon Remora	16155868	0.886268	0.927164	0.893647	0.127089	0.910097
HX1	SHORE	Megalodon Rerio	16155868	0.902165	0.96608	0.878984	0.0558692	0.920476
HX1	SHORE	Nanopolish	16155868	0.847375	0.917998	0.837914	0.135498	0.87613
HX1	SHORE	Rockfish base	16155868	0.935871	0.972799	0.926349	0.0468913	0.949006
HX1	SHORE	Rockfish small	16155868	0.934482	0.970414	0.926538	0.0511374	0.947969
HX1	DNA_TRANSPOSON	Megalodon Remora	3022060	0.884175	0.985688	0.890936	0.242626	0.93592
HX1	DNA_TRANSPOSON	Megalodon Rerio	3022060	0.845688	0.99323	0.843207	0.107791	0.912091
HX1	DNA_TRANSPOSON	Nanopolish	3022060	0.829446	0.987612	0.830773	0.195441	0.902429
HX1	DNA_TRANSPOSON	Rockfish base	3022060	0.911693	0.996779	0.909925	0.0551539	0.951374
HX1	DNA_TRANSPOSON	Rockfish small	3022060	0.910999	0.996473	0.909473	0.0603836	0.950987
HX1	LINE	Megalodon Remora	13747945	0.88482	0.9859	0.892246	0.27555	0.936738
HX1	LINE	Megalodon Rerio	13747945	0.84014	0.99327	0.838418	0.122673	0.909298
HX1	LINE	Nanopolish	13747945	0.834703	0.988627	0.836673	0.207852	0.906325
HX1	LINE	Rockfish base	13747945	0.906067	0.997196	0.90426	0.0549106	0.948457
HX1	LINE	Rockfish small	13747945	0.906517	0.996936	0.904969	0.0600695	0.948729
HX1	LTR	Megalodon Remora	8681144	0.876737	0.985057	0.883861	0.263035	0.93172
HX1	LTR	Megalodon Rerio	8681144	0.842459	0.992367	0.840897	0.126885	0.910375
HX1	LTR	Nanopolish	8681144	0.819298	0.986249	0.821541	0.224715	0.896392
HX1	LTR	Rockfish base	8681144	0.903428	0.99609	0.902047	0.0694693	0.946739
HX1	LTR	Rockfish small	8681144	0.904115	0.995786	0.903049	0.07497	0.947153
HX1	OTHER	Megalodon Remora	2955916	0.872786	0.971523	0.87837	0.162453	0.922601
HX1	OTHER	Megalodon Rerio	2955916	0.877221	0.984946	0.871075	0.0840023	0.924518
HX1	OTHER	Nanopolish	2955916	0.833824	0.980807	0.823605	0.101691	0.895358
HX1	OTHER	Rockfish base	2955916	0.847604	0.99062	0.831322	0.0496659	0.904007
HX1	OTHER	Rockfish small	2955916	0.859121	0.990794	0.844641	0.0495175	0.911899
HX1	SINE	Megalodon Remora	42025611	0.915628	0.994866	0.918758	0.248201	0.955298
HX1	SINE	Megalodon Rerio	42025611	0.917575	0.99674	0.919006	0.157357	0.956296
HX1	SINE	Nanopolish	42025611	0.864261	0.994726	0.866261	0.240444	0.926059
HX1	SINE	Rockfish base	42025611	0.954156	0.998361	0.954848	0.0820609	0.97612
HX1	SINE	Rockfish small	42025611	0.952354	0.998284	0.953083	0.0857751	0.97516
HX1	GC_100	Megalodon Remora	34733774	0.898887	0.971335	0.904289	0.126775	0.936614
HX1	GC_100	Megalodon Rerio	34733774	0.90557	0.988789	0.89585	0.0482512	0.940028
HX1	GC_100	Nanopolish	34733774	0.84919	0.980957	0.833627	0.076878	0.901311
HX1	GC_100	Rockfish base	34733774	0.945531	0.993922	0.939812	0.027301	0.96611
HX1	GC_100	Rockfish small	34733774	0.945489	0.993362	0.940298	0.029851	0.966102
HX1	GC_20	Megalodon Remora	2482117	0.899353	0.979319	0.908168	0.186254	0.942402
HX1	GC_20	Megalodon Rerio	2482117	0.849489	0.989642	0.842812	0.0856677	0.910344
HX1	GC_20	Nanopolish	2482117	0.853461	0.98165	0.854343	0.1551	0.913582
HX1	GC_20	Rockfish base	2482117	0.912176	0.995012	0.907683	0.0441911	0.949343
HX1	GC_20	Rockfish small	2482117	0.91091	0.994609	0.906651	0.0477298	0.948595
HX1	GC_40	Megalodon Remora	29359828	0.890779	0.980155	0.898291	0.186069	0.937439
HX1	GC_40	Megalodon Rerio	29359828	0.856359	0.990364	0.850595	0.084669	0.915174
HX1	GC_40	Nanopolish	29359828	0.84022	0.980627	0.841221	0.170019	0.905591
HX1	GC_40	Rockfish base	29359828	0.906777	0.994807	0.902375	0.0481887	0.946339
HX1	GC_40	Rockfish small	29359828	0.90614	0.99442	0.902027	0.0517798	0.945973
HX1	GC_60	Megalodon Remora	80744274	0.887171	0.980724	0.893294	0.173251	0.93497
HX1	GC_60	Megalodon Rerio	80744274	0.867775	0.990889	0.862304	0.0782342	0.922136
HX1	GC_60	Nanopolish	80744274	0.835659	0.980982	0.835196	0.159775	0.902238
HX1	GC_60	Rockfish base	80744274	0.918223	0.994606	0.914898	0.0489628	0.953088
HX1	GC_60	Rockfish small	80744274	0.917718	0.994174	0.91474	0.0528942	0.952804
HX1	GC_80	Megalodon Remora	95145757	0.891403	0.979346	0.896733	0.151216	0.936221
HX1	GC_80	Megalodon Rerio	95145757	0.886372	0.991017	0.880139	0.0637931	0.932293
HX1	GC_80	Nanopolish	95145757	0.837382	0.981769	0.832504	0.123612	0.900996
HX1	GC_80	Rockfish base	95145757	0.931724	0.994588	0.928236	0.0403863	0.960267
HX1	GC_80	Rockfish small	95145757	0.931348	0.994093	0.928278	0.0441087	0.960059
R9.4.1 Mouse	WGBS	Megalodon Remora	66029984	0.785029	0.952302	0.747714	0.107681	0.837698
R9.4.1 Mouse	WGBS	Megalodon Rerio	66029984	0.853682	0.977773	0.821467	0.0536913	0.892831
R9.4.1 Mouse	WGBS	Nanopolish	66029984	0.829399	0.964486	0.799504	0.0846449	0.87428
R9.4.1 Mouse	WGBS	Rockfish base	66029984	0.881252	0.983817	0.854	0.0403902	0.914324
R9.4.1 Mouse	WGBS	Rockfish small	66029984	0.889911	0.982102	0.867432	0.0454537	0.921212
R10.4.1 NA12878	WGBS	Remora	570818030	0.964288	0.969214	0.9629	0.034161	0.966047
R10.4.1 NA12878	WGBS	Rockfish	570818030	0.972546	0.975624	0.972257	0.0271315	0.973938
R10.4.1 NA12878	NON_SINGLETON	Remora	232607694	0.963648	0.977234	0.964159	0.037197	0.970653
R10.4.1 NA12878	NON_SINGLETON	Rockfish	232607694	0.978884	0.987805	0.978211	0.02	0.982984
R10.4.1 NA12878	SINGLETON	Remora	338210336	0.964729	0.961863	0.961731	0.0327007	0.961797
R10.4.1 NA12878	SINGLETON	Rockfish	338210336	0.968187	0.964447	0.966728	0.030562	0.965586
R10.4.1 NA12878	EXON	Remora	23879504	0.966765	0.987402	0.97025	0.0462561	0.978751
R10.4.1 NA12878	EXON	Rockfish	23879504	0.971971	0.989389	0.974925	0.039067	0.982104
R10.4.1 NA12878	INTERGENIC	Remora	136905890	0.953387	0.942605	0.939081	0.037284	0.94084
R10.4.1 NA12878	INTERGENIC	Rockfish	136905890	0.96168	0.945861	0.957729	0.035744	0.951758
R10.4.1 NA12878	INTRON	Remora	229690211	0.966836	0.981984	0.968053	0.035603	0.974969
R10.4.1 NA12878	INTRON	Rockfish	229690211	0.972747	0.982769	0.976269	0.034312	0.979508
R10.4.1 NA12878	PROMOTER	Remora	180342425	0.968991	0.95822	0.967683	0.0300768	0.962928
R10.4.1 NA12878	PROMOTER	Rockfish	180342425	0.980615	0.979447	0.973858	0.014568	0.976644
R10.4.1 NA12878	ISLAND	Remora	73495414	0.967874	0.809964	0.948658	0.029573	0.873842
R10.4.1 NA12878	ISLAND	Rockfish	73495414	0.987886	0.945665	0.95138	0.007263	0.948514
R10.4.1 NA12878	SHELF	Remora	35290543	0.962926	0.979922	0.965633	0.042949	0.972725
R10.4.1 NA12878	SHELF	Rockfish	35290543	0.971066	0.984458	0.973101	0.03335	0.978746
R10.4.1 NA12878	SHORE	Remora	50005601	0.967103	0.967201	0.96398	0.0300284	0.965588
R10.4.1 NA12878	SHORE	Rockfish	50005601	0.974167	0.974885	0.971061	0.0229798	0.972969
R10.4.1 NA12878	DNA_TRANSPOSON	Remora	5281178	0.97297	0.974832	0.970556	0.0246548	0.972689
R10.4.1 NA12878	DNA_TRANSPOSON	Rockfish	5281178	0.97547	0.976906	0.973554	0.022645	0.975227
R10.4.1 NA12878	LINE	Remora	25258041	0.966269	0.958729	0.960711	0.0297352	0.959719
R10.4.1 NA12878	LINE	Rockfish	25258041	0.97027	0.962297	0.966802	0.027236	0.964544
R10.4.1 NA12878	LTR	Remora	18173285	0.962472	0.955397	0.955838	0.032672	0.955617
R10.4.1 NA12878	LTR	Rockfish	18173285	0.965957	0.958948	0.960583	0.030108	0.959765
R10.4.1 NA12878	OTHER	Remora	10819254	0.928752	0.920838	0.921111	0.064977	0.920975
R10.4.1 NA12878	OTHER	Rockfish	10819254	0.95355	0.946006	0.951236	0.044551	0.948614
R10.4.1 NA12878	SINE	Remora	82092866	0.96518	0.989312	0.968535	0.051249	0.978813
R10.4.1 NA12878	SINE	Rockfish	82092866	0.97436	0.987815	0.981228	0.05928	0.984511
R10.4.1 NA12878	GC_100	Remora	95759393	0.963058	0.968352	0.964962	0.039315	0.966654
R10.4.1 NA12878	GC_100	Rockfish	95759393	0.977334	0.98436	0.974638	0.0193047	0.979475
R10.4.1 NA12878	GC_20	Remora	6233802	0.973589	0.949905	0.963923	0.0221916	0.956863
R10.4.1 NA12878	GC_20	Rockfish	6233802	0.97626	0.95417	0.96839	0.0203051	0.961227
R10.4.1 NA12878	GC_40	Remora	72215228	0.967677	0.954609	0.95867	0.02699	0.956635
R10.4.1 NA12878	GC_40	Rockfish	72215228	0.972732	0.957827	0.96936	0.025271	0.963559
R10.4.1 NA12878	GC_60	Remora	178386448	0.964627	0.967528	0.962352	0.033045	0.964933
R10.4.1 NA12878	GC_60	Rockfish	178386448	0.970639	0.970874	0.971073	0.0298059	0.970974
R10.4.1 NA12878	GC_80	Remora	218223159	0.963165	0.974135	0.9633	0.037031	0.968687
R10.4.1 NA12878	GC_80	Rockfish	218223159	0.971836	0.979478	0.972765	0.0295073	0.97611
R10.4.1 Mouse	WGBS	Remora	52320172	0.843901	0.95268	0.752134	0.045163	0.840611
R10.4.1 Mouse	WGBS	Rockfish	52320172	0.85041	0.966737	0.752562	0.0313025	0.846309

## Sheet: Supplementary Data 2
Supplementary Table 2: The table shows the results of the site-level evaluation for ONT tools on six different R9.4.1 datasets, and two different R10.4.1 datasets. Only fully methylated or fully unmethylated sites w.r.t WGBS are included. Moreover, only sites with coverage >= 5x for each ONT tool are included in the evaluation. We evaluate five different contexts: (1) singletons and non-singleton…
Dataset	Annotation	Tool	Count	Accuracy	Precision	Recall	FPR	F1
R9.4.1 NA12878	WGBS	Megalodon Remora	7430931	0.990867	0.99103	0.990881	0.00914699	0.990956
R9.4.1 NA12878	WGBS	Megalodon Rerio	7430931	0.988316	0.992429	0.98437	0.00765955	0.988383
R9.4.1 NA12878	WGBS	Nanopolish	7430931	0.990471	0.992302	0.988799	0.00782374	0.990547
R9.4.1 NA12878	WGBS	Rockfish base	7430931	0.994196	0.991685	0.996864	0.00852532	0.994268
R9.4.1 NA12878	WGBS	Rockfish small	7430931	0.994496	0.99213	0.997008	0.00806675	0.994563
R9.4.1 NA12878	NON_SINGLETON	Megalodon Remora	2975488	0.991536	0.993652	0.99242	0.00983716	0.993036
R9.4.1 NA12878	NON_SINGLETON	Megalodon Rerio	2975488	0.988451	0.99574	0.985224	0.00654067	0.990454
R9.4.1 NA12878	NON_SINGLETON	Nanopolish	2975488	0.989554	0.993715	0.989078	0.00970681	0.991391
R9.4.1 NA12878	NON_SINGLETON	Rockfish base	2975488	0.995107	0.994593	0.997376	0.0084136	0.995982
R9.4.1 NA12878	NON_SINGLETON	Rockfish small	2975488	0.995132	0.994476	0.997536	0.00859712	0.996004
R9.4.1 NA12878	SINGLETON	Megalodon Remora	4455443	0.990421	0.988593	0.989448	0.0088267	0.98902
R9.4.1 NA12878	SINGLETON	Megalodon Rerio	4455443	0.988226	0.989359	0.983575	0.0081788	0.986459
R9.4.1 NA12878	SINGLETON	Nanopolish	4455443	0.991083	0.990989	0.988538	0.00694985	0.989762
R9.4.1 NA12878	SINGLETON	Rockfish base	4455443	0.993588	0.988989	0.996388	0.00857717	0.992675
R9.4.1 NA12878	SINGLETON	Rockfish small	4455443	0.994071	0.989951	0.996517	0.00782062	0.993223
R9.4.1 NA12878	EXON	Megalodon Remora	310768	0.990198	0.996121	0.991192	0.0131978	0.99365
R9.4.1 NA12878	EXON	Megalodon Rerio	310768	0.987737	0.996709	0.987411	0.0111498	0.992038
R9.4.1 NA12878	EXON	Nanopolish	310768	0.988998	0.996003	0.989753	0.0135817	0.992868
R9.4.1 NA12878	EXON	Rockfish base	310768	0.995125	0.996711	0.996989	0.0112494	0.99685
R9.4.1 NA12878	EXON	Rockfish small	310768	0.995395	0.996779	0.997272	0.0110218	0.997025
R9.4.1 NA12878	INTERGENIC	Megalodon Remora	1803737	0.986947	0.978161	0.986577	0.012837	0.982351
R9.4.1 NA12878	INTERGENIC	Megalodon Rerio	1803737	0.984567	0.981851	0.976129	0.0105152	0.978982
R9.4.1 NA12878	INTERGENIC	Nanopolish	1803737	0.987195	0.983248	0.981953	0.00974997	0.9826
R9.4.1 NA12878	INTERGENIC	Rockfish base	1803737	0.990412	0.979196	0.995102	0.0123211	0.987085
R9.4.1 NA12878	INTERGENIC	Rockfish small	1803737	0.990981	0.980549	0.995248	0.0115059	0.987844
R9.4.1 NA12878	INTRON	Megalodon Remora	2973213	0.991462	0.993796	0.992839	0.0109782	0.993318
R9.4.1 NA12878	INTRON	Megalodon Rerio	2973213	0.987728	0.994343	0.986412	0.00994078	0.990361
R9.4.1 NA12878	INTRON	Nanopolish	2973213	0.990671	0.993912	0.991477	0.0107582	0.992693
R9.4.1 NA12878	INTRON	Rockfish base	2973213	0.994828	0.993905	0.998028	0.0108403	0.995962
R9.4.1 NA12878	INTRON	Rockfish small	2973213	0.995112	0.994268	0.998107	0.0101924	0.996184
R9.4.1 NA12878	PROMOTER	Megalodon Remora	2343213	0.993219	0.99331	0.989892	0.0045235	0.991598
R9.4.1 NA12878	PROMOTER	Megalodon Rerio	2343213	0.992025	0.99494	0.985281	0.00339961	0.990087
R9.4.1 NA12878	PROMOTER	Nanopolish	2343213	0.992934	0.994501	0.987982	0.00370619	0.991231
R9.4.1 NA12878	PROMOTER	Rockfish base	2343213	0.996184	0.99483	0.995735	0.00351063	0.995282
R9.4.1 NA12878	PROMOTER	Rockfish small	2343213	0.9963	0.994881	0.995971	0.00347697	0.995426
R9.4.1 NA12878	ISLAND	Megalodon Remora	955758	0.99525	0.98097	0.97809	0.00249434	0.979528
R9.4.1 NA12878	ISLAND	Megalodon Rerio	955758	0.996029	0.99163	0.974046	0.00108084	0.982759
R9.4.1 NA12878	ISLAND	Nanopolish	955758	0.994848	0.991342	0.964077	0.00110688	0.977519
R9.4.1 NA12878	ISLAND	Rockfish base	955758	0.996897	0.992284	0.980917	0.00100271	0.986568
R9.4.1 NA12878	ISLAND	Rockfish small	955758	0.99694	0.992072	0.981503	0.00103112	0.986759
R9.4.1 NA12878	SHELF	Megalodon Remora	466017	0.989507	0.994797	0.989447	0.0103741	0.992115
R9.4.1 NA12878	SHELF	Megalodon Rerio	466017	0.987421	0.994858	0.986244	0.0102193	0.990532
R9.4.1 NA12878	SHELF	Nanopolish	466017	0.988475	0.99461	0.98808	0.0107351	0.991334
R9.4.1 NA12878	SHELF	Rockfish base	466017	0.994185	0.994945	0.996346	0.0101484	0.995645
R9.4.1 NA12878	SHELF	Rockfish small	466017	0.994384	0.995153	0.996436	0.00972933	0.995794
R9.4.1 NA12878	SHORE	Megalodon Remora	657724	0.991262	0.992789	0.988475	0.00629415	0.990627
R9.4.1 NA12878	SHORE	Megalodon Rerio	657724	0.98964	0.993787	0.983973	0.00539254	0.988856
R9.4.1 NA12878	SHORE	Nanopolish	657724	0.990461	0.99307	0.986463	0.00603451	0.989756
R9.4.1 NA12878	SHORE	Rockfish base	657724	0.994779	0.993326	0.995512	0.00586332	0.994418
R9.4.1 NA12878	SHORE	Rockfish small	657724	0.994863	0.993238	0.995782	0.00594321	0.994508
R9.4.1 NA12878	DNA_TRANSPOSON	Megalodon Remora	70433	0.992759	0.992624	0.991901	0.00648588	0.992262
R9.4.1 NA12878	DNA_TRANSPOSON	Megalodon Rerio	70433	0.989565	0.996672	0.980981	0.00288261	0.988764
R9.4.1 NA12878	DNA_TRANSPOSON	Nanopolish	70433	0.993426	0.993952	0.991992	0.00531148	0.992971
R9.4.1 NA12878	DNA_TRANSPOSON	Rockfish base	70433	0.997629	0.996759	0.99818	0.00285592	0.997469
R9.4.1 NA12878	DNA_TRANSPOSON	Rockfish small	70433	0.997799	0.996941	0.998362	0.00269578	0.997651
R9.4.1 NA12878	LINE	Megalodon Remora	340477	0.990722	0.987125	0.989165	0.00827893	0.988144
R9.4.1 NA12878	LINE	Megalodon Rerio	340477	0.988507	0.993792	0.976699	0.00391525	0.985171
R9.4.1 NA12878	LINE	Nanopolish	340477	0.991653	0.987695	0.990991	0.00792212	0.98934
R9.4.1 NA12878	LINE	Rockfish base	340477	0.995398	0.991891	0.996371	0.00522677	0.994126
R9.4.1 NA12878	LINE	Rockfish small	340477	0.995512	0.991953	0.996604	0.00518819	0.994273
R9.4.1 NA12878	LTR	Megalodon Remora	243697	0.989766	0.985173	0.989157	0.00983191	0.987161
R9.4.1 NA12878	LTR	Megalodon Rerio	243697	0.986553	0.99124	0.974807	0.00568929	0.982955
R9.4.1 NA12878	LTR	Nanopolish	243697	0.988506	0.9865	0.984576	0.00889846	0.985537
R9.4.1 NA12878	LTR	Rockfish base	243697	0.994485	0.990305	0.995884	0.00643878	0.993087
R9.4.1 NA12878	LTR	Rockfish small	243697	0.994875	0.990697	0.996472	0.00617986	0.993576
R9.4.1 NA12878	OTHER	Megalodon Remora	180982	0.969317	0.944713	0.976602	0.0351644	0.960393
R9.4.1 NA12878	OTHER	Megalodon Rerio	180982	0.975782	0.969265	0.967086	0.0188674	0.968174
R9.4.1 NA12878	OTHER	Nanopolish	180982	0.980849	0.980295	0.969204	0.0119863	0.974718
R9.4.1 NA12878	OTHER	Rockfish base	180982	0.979799	0.961931	0.985987	0.0240082	0.973811
R9.4.1 NA12878	OTHER	Rockfish small	180982	0.980606	0.965282	0.984493	0.0217859	0.974793
R9.4.1 NA12878	SINE	Megalodon Remora	1023387	0.992428	0.996124	0.994574	0.0169967	0.995348
R9.4.1 NA12878	SINE	Megalodon Rerio	1023387	0.986508	0.993975	0.989432	0.026338	0.991699
R9.4.1 NA12878	SINE	Nanopolish	1023387	0.990321	0.995443	0.992662	0.0199576	0.99405
R9.4.1 NA12878	SINE	Rockfish base	1023387	0.993438	0.992705	0.999287	0.0322494	0.995986
R9.4.1 NA12878	SINE	Rockfish small	1023387	0.993696	0.993037	0.999268	0.0307742	0.996143
R9.4.1 NA12878	GC_100	Megalodon Remora	1233011	0.991955	0.992879	0.992168	0.00829202	0.992523
R9.4.1 NA12878	GC_100	Megalodon Rerio	1233011	0.989505	0.993078	0.987381	0.00801984	0.990221
R9.4.1 NA12878	GC_100	Nanopolish	1233011	0.989125	0.994546	0.985195	0.0062954	0.989848
R9.4.1 NA12878	GC_100	Rockfish base	1233011	0.995003	0.994081	0.99665	0.00691529	0.995364
R9.4.1 NA12878	GC_100	Rockfish small	1233011	0.995228	0.994304	0.996843	0.00665364	0.995572
R9.4.1 NA12878	GC_20	Megalodon Remora	84542	0.995659	0.988409	0.99626	0.00457643	0.992319
R9.4.1 NA12878	GC_20	Megalodon Rerio	84542	0.993766	0.99612	0.981678	0.00149804	0.988846
R9.4.1 NA12878	GC_20	Nanopolish	84542	0.995399	0.989134	0.994579	0.00428012	0.991849
R9.4.1 NA12878	GC_20	Rockfish base	84542	0.99735	0.992932	0.997689	0.00278208	0.995305
R9.4.1 NA12878	GC_20	Rockfish small	84542	0.997386	0.993304	0.997437	0.00263392	0.995366
R9.4.1 NA12878	GC_40	Megalodon Remora	957547	0.992942	0.987535	0.992106	0.00661569	0.989815
R9.4.1 NA12878	GC_40	Megalodon Rerio	957547	0.990923	0.992687	0.980967	0.00381779	0.986792
R9.4.1 NA12878	GC_40	Nanopolish	957547	0.993535	0.989526	0.991795	0.00554632	0.990659
R9.4.1 NA12878	GC_40	Rockfish base	957547	0.995346	0.990289	0.996308	0.00516167	0.993289
R9.4.1 NA12878	GC_40	Rockfish small	957547	0.995614	0.990871	0.996493	0.00485044	0.993674
R9.4.1 NA12878	GC_60	Megalodon Remora	2333766	0.990018	0.989807	0.989459	0.00946212	0.989633
R9.4.1 NA12878	GC_60	Megalodon Rerio	2333766	0.987359	0.991987	0.981677	0.00736393	0.986805
R9.4.1 NA12878	GC_60	Nanopolish	2333766	0.991041	0.990761	0.99063	0.00857789	0.990696
R9.4.1 NA12878	GC_60	Rockfish base	2333766	0.993835	0.990359	0.9969	0.00901174	0.993619
R9.4.1 NA12878	GC_60	Rockfish small	2333766	0.994195	0.990966	0.997034	0.00844071	0.99399
R9.4.1 NA12878	GC_80	Megalodon Remora	2822065	0.990246	0.991885	0.991012	0.0107717	0.991448
R9.4.1 NA12878	GC_80	Megalodon Rerio	2822065	0.98754	0.992361	0.985748	0.0100803	0.989044
R9.4.1 NA12878	GC_80	Nanopolish	2822065	0.9894	0.993084	0.988304	0.00914381	0.990688
R9.4.1 NA12878	GC_80	Rockfish base	2822065	0.993657	0.991895	0.99703	0.0108229	0.994456
R9.4.1 NA12878	GC_80	Rockfish small	2822065	0.993958	0.99229	0.997158	0.0102924	0.994718
NA19240	WGBS	Megalodon Remora	211955	0.984313	0.958474	0.973303	0.0124395	0.965832
NA19240	WGBS	Megalodon Rerio	211955	0.985841	0.960745	0.977798	0.0117858	0.969196
NA19240	WGBS	Nanopolish	211955	0.984728	0.966585	0.966365	0.00985508	0.966475
NA19240	WGBS	Rockfish base	211955	0.987403	0.967241	0.977818	0.00976954	0.972501
NA19240	WGBS	Rockfish small	211955	0.987573	0.96738	0.97844	0.00973288	0.972878
NA19240	NON_SINGLETON	Megalodon Remora	178398	0.988363	0.956169	0.979126	0.00965081	0.967512
NA19240	NON_SINGLETON	Megalodon Rerio	178398	0.989221	0.95963	0.98033	0.00886758	0.96987
NA19240	NON_SINGLETON	Nanopolish	178398	0.990196	0.971718	0.972918	0.0060888	0.972318
NA19240	NON_SINGLETON	Rockfish base	178398	0.991323	0.968246	0.983212	0.00693333	0.975672
NA19240	NON_SINGLETON	Rockfish small	178398	0.991418	0.968701	0.983276	0.00683117	0.975934
NA19240	SINGLETON	Megalodon Remora	33557	0.96278	0.962936	0.962303	0.0367468	0.962619
NA19240	SINGLETON	Megalodon Rerio	33557	0.967876	0.962873	0.973013	0.0372217	0.967917
NA19240	SINGLETON	Nanopolish	33557	0.955658	0.956848	0.953985	0.0426833	0.955414
NA19240	SINGLETON	Rockfish base	33557	0.966564	0.965318	0.967628	0.0344909	0.966471
NA19240	SINGLETON	Rockfish small	33557	0.967131	0.964858	0.969303	0.0350252	0.967076
NA19240	EXON	Megalodon Remora	8421	0.978981	0.986735	0.987172	0.0549115	0.986954
NA19240	EXON	Megalodon Rerio	8421	0.983494	0.987524	0.992038	0.0518609	0.989776
NA19240	EXON	Nanopolish	8421	0.976725	0.987996	0.983043	0.0494204	0.985514
NA19240	EXON	Rockfish base	8421	0.983612	0.988099	0.991595	0.0494204	0.989844
NA19240	EXON	Rockfish small	8421	0.98385	0.987959	0.992038	0.0500305	0.989994
NA19240	INTERGENIC	Megalodon Remora	15381	0.953969	0.952278	0.962016	0.0552532	0.957122
NA19240	INTERGENIC	Megalodon Rerio	15381	0.95826	0.953413	0.969199	0.0542765	0.961241
NA19240	INTERGENIC	Nanopolish	15381	0.952214	0.959003	0.951181	0.0466025	0.955076
NA19240	INTERGENIC	Rockfish base	15381	0.961251	0.959248	0.96859	0.0471606	0.963896
NA19240	INTERGENIC	Rockfish small	15381	0.961251	0.959026	0.968834	0.0474397	0.963905
NA19240	INTRON	Megalodon Remora	19511	0.955154	0.968024	0.973057	0.101234	0.970534
NA19240	INTRON	Megalodon Rerio	19511	0.95705	0.967852	0.975826	0.102084	0.971822
NA19240	INTRON	Nanopolish	19511	0.949413	0.967465	0.965832	0.102297	0.966648
NA19240	INTRON	Rockfish base	19511	0.96033	0.969807	0.978189	0.0959166	0.97398
NA19240	INTRON	Rockfish small	19511	0.961048	0.969772	0.979202	0.0961293	0.974464
NA19240	PROMOTER	Megalodon Remora	168642	0.99072	0.943655	0.973428	0.00715218	0.95831
NA19240	PROMOTER	Megalodon Rerio	168642	0.991805	0.948808	0.977974	0.0064929	0.96317
NA19240	PROMOTER	Nanopolish	168642	0.992179	0.961437	0.967421	0.00477478	0.96442
NA19240	PROMOTER	Rockfish base	168642	0.99311	0.96117	0.976567	0.00485469	0.968807
NA19240	PROMOTER	Rockfish small	168642	0.993228	0.961702	0.977108	0.0047881	0.969344
NA19240	ISLAND	Megalodon Remora	144070	0.99283	0.904824	0.971385	0.00592633	0.936924
NA19240	ISLAND	Megalodon Rerio	144070	0.993774	0.91797	0.973411	0.00504509	0.944878
NA19240	ISLAND	Nanopolish	144070	0.994926	0.947211	0.961003	0.00310637	0.954057
NA19240	ISLAND	Rockfish base	144070	0.995329	0.944615	0.971765	0.00330464	0.957998
NA19240	ISLAND	Rockfish small	144070	0.995315	0.944711	0.971385	0.0032973	0.957863
NA19240	SHELF	Megalodon Remora	15443	0.977789	0.972271	0.977027	0.0216191	0.974643
NA19240	SHELF	Megalodon Rerio	15443	0.978502	0.969963	0.981177	0.0235741	0.975538
NA19240	SHELF	Nanopolish	15443	0.978372	0.976661	0.973766	0.0180543	0.975212
NA19240	SHELF	Rockfish base	15443	0.981286	0.975412	0.981918	0.0192042	0.978654
NA19240	SHELF	Rockfish small	15443	0.981286	0.975272	0.982066	0.0193192	0.978657
NA19240	SHORE	Megalodon Remora	20849	0.979471	0.965909	0.975943	0.0186211	0.9709
NA19240	SHORE	Megalodon Rerio	20849	0.981726	0.968265	0.980044	0.017365	0.974119
NA19240	SHORE	Nanopolish	20849	0.977745	0.967522	0.969109	0.0175866	0.968315
NA19240	SHORE	Rockfish base	20849	0.983261	0.971827	0.980727	0.0153698	0.976257
NA19240	SHORE	Rockfish small	20849	0.983596	0.971854	0.981684	0.0153698	0.976744
NA19240	DNA_TRANSPOSON	Megalodon Remora	249	0.967871	0.989691	0.969697	0.0392157	0.979592
NA19240	DNA_TRANSPOSON	Megalodon Rerio	249	0.991968	0.99	1	0.0392157	0.994975
NA19240	DNA_TRANSPOSON	Nanopolish	249	0.971888	0.979899	0.984848	0.0784314	0.982368
NA19240	DNA_TRANSPOSON	Rockfish base	249	0.97992	0.994872	0.979798	0.0196078	0.987277
NA19240	DNA_TRANSPOSON	Rockfish small	249	0.983936	0.994898	0.984848	0.0196078	0.989848
NA19240	LINE	Megalodon Remora	724	0.950276	0.982699	0.956229	0.0769231	0.969283
NA19240	LINE	Megalodon Rerio	724	0.955801	0.982818	0.962963	0.0769231	0.972789
NA19240	LINE	Nanopolish	724	0.948895	0.981002	0.956229	0.0846154	0.968457
NA19240	LINE	Rockfish base	724	0.950276	0.984375	0.954545	0.0692308	0.969231
NA19240	LINE	Rockfish small	724	0.953039	0.984429	0.957912	0.0692308	0.97099
NA19240	LTR	Megalodon Remora	1929	0.956454	0.980496	0.970175	0.150685	0.975309
NA19240	LTR	Megalodon Rerio	1929	0.958528	0.980542	0.972515	0.150685	0.976512
NA19240	LTR	Nanopolish	1929	0.944012	0.979641	0.956725	0.155251	0.968047
NA19240	LTR	Rockfish base	1929	0.963712	0.983491	0.975439	0.127854	0.979448
NA19240	LTR	Rockfish small	1929	0.964749	0.982374	0.977778	0.136986	0.98007
NA19240	OTHER	Megalodon Remora	18521	0.990011	0.933428	0.97759	0.00847817	0.954999
NA19240	OTHER	Megalodon Rerio	18521	0.990173	0.936008	0.976096	0.00811482	0.955631
NA19240	OTHER	Nanopolish	18521	0.991415	0.962481	0.958167	0.00454188	0.960319
NA19240	OTHER	Rockfish base	18521	0.992171	0.95109	0.978088	0.00611639	0.9644
NA19240	OTHER	Rockfish small	18521	0.992387	0.954258	0.976594	0.00569248	0.965297
NA19240	SINE	Megalodon Remora	3505	0.885307	0.900129	0.967686	0.492823	0.932686
NA19240	SINE	Megalodon Rerio	3505	0.883595	0.897106	0.969423	0.510367	0.931864
NA19240	SINE	Nanopolish	3505	0.88816	0.904359	0.965949	0.4689	0.93414
NA19240	SINE	Rockfish base	3505	0.889301	0.898528	0.97533	0.505582	0.935355
NA19240	SINE	Rockfish small	3505	0.889586	0.899327	0.974635	0.500797	0.935468
NA19240	GC_100	Megalodon Remora	89375	0.98607	0.956497	0.971328	0.0104448	0.963855
NA19240	GC_100	Megalodon Rerio	89375	0.986943	0.955177	0.977589	0.010846	0.966253
NA19240	GC_100	Nanopolish	89375	0.986439	0.968931	0.95986	0.00727675	0.964374
NA19240	GC_100	Rockfish base	89375	0.988699	0.967279	0.973844	0.00778861	0.970551
NA19240	GC_100	Rockfish small	89375	0.988778	0.967238	0.974312	0.00780245	0.970762
NA19240	GC_20	Megalodon Remora	223	0.991031	1	0.958333	0	0.978723
NA19240	GC_20	Megalodon Rerio	223	0.995516	1	0.979167	0	0.989474
NA19240	GC_20	Nanopolish	223	0.991031	1	0.958333	0	0.978723
NA19240	GC_20	Rockfish base	223	0.991031	1	0.958333	0	0.978723
NA19240	GC_20	Rockfish small	223	0.986547	0.978723	0.958333	0.00571429	0.968421
NA19240	GC_40	Megalodon Remora	4359	0.98463	0.967688	0.976589	0.0123301	0.972118
NA19240	GC_40	Megalodon Rerio	4359	0.986235	0.972546	0.977425	0.0104331	0.974979
NA19240	GC_40	Nanopolish	4359	0.98463	0.966915	0.977425	0.0126462	0.972141
NA19240	GC_40	Rockfish base	4359	0.986235	0.969421	0.980769	0.0116978	0.975062
NA19240	GC_40	Rockfish small	4359	0.986465	0.967901	0.983278	0.0123301	0.975529
NA19240	GC_60	Megalodon Remora	29663	0.982706	0.961082	0.975179	0.0145255	0.968079
NA19240	GC_60	Megalodon Rerio	29663	0.984931	0.968167	0.976056	0.0118049	0.972096
NA19240	GC_60	Nanopolish	29663	0.983515	0.964516	0.974552	0.0131882	0.969508
NA19240	GC_60	Rockfish base	29663	0.98665	0.97011	0.980569	0.0111132	0.975312
NA19240	GC_60	Rockfish small	29663	0.986852	0.969667	0.981823	0.0112976	0.975707
NA19240	GC_80	Megalodon Remora	88335	0.983042	0.958483	0.974012	0.0139686	0.966185
NA19240	GC_80	Megalodon Rerio	88335	0.984989	0.961714	0.978609	0.0128988	0.970088
NA19240	GC_80	Nanopolish	88335	0.983393	0.965451	0.967868	0.0114672	0.966658
NA19240	GC_80	Rockfish base	88335	0.986393	0.965988	0.979792	0.011422	0.972841
NA19240	GC_80	Rockfish small	88335	0.986653	0.966608	0.980202	0.0112111	0.973358
H1ESC	WGBS	Megalodon Remora	10180977	0.995094	0.998408	0.996021	0.0118022	0.997213
H1ESC	WGBS	Megalodon Rerio	10180977	0.992891	0.999274	0.992656	0.00535935	0.995954
H1ESC	WGBS	Nanopolish	10180977	0.993301	0.998671	0.993722	0.0098299	0.996191
H1ESC	WGBS	Rockfish base	10180977	0.993074	0.99957	0.992569	0.0031742	0.996057
H1ESC	WGBS	Rockfish small	10180977	0.994611	0.999473	0.994411	0.00389982	0.996935
H1ESC	NON_SINGLETON	Megalodon Remora	3541885	0.996026	0.997387	0.99729	0.00769808	0.997338
H1ESC	NON_SINGLETON	Megalodon Rerio	3541885	0.995478	0.999098	0.994841	0.00264587	0.996965
H1ESC	NON_SINGLETON	Nanopolish	3541885	0.995344	0.997506	0.996254	0.00733712	0.99688
H1ESC	NON_SINGLETON	Rockfish base	3541885	0.996343	0.999426	0.995674	0.00168556	0.997547
H1ESC	NON_SINGLETON	Rockfish small	3541885	0.997638	0.999259	0.997576	0.00217908	0.998417
H1ESC	SINGLETON	Megalodon Remora	6639092	0.994596	0.998837	0.995491	0.0237009	0.997161
H1ESC	SINGLETON	Megalodon Rerio	6639092	0.991512	0.999348	0.991744	0.0132264	0.995531
H1ESC	SINGLETON	Nanopolish	6639092	0.992211	0.99916	0.992665	0.0170571	0.995902
H1ESC	SINGLETON	Rockfish base	6639092	0.99133	0.999631	0.991272	0.00749012	0.995434
H1ESC	SINGLETON	Rockfish small	6639092	0.992996	0.999562	0.993088	0.00888866	0.996315
H1ESC	EXON	Megalodon Remora	404832	0.995346	0.998958	0.996108	0.017426	0.997531
H1ESC	EXON	Megalodon Rerio	404832	0.994116	0.999511	0.994252	0.00816434	0.996874
H1ESC	EXON	Nanopolish	404832	0.993486	0.999069	0.994024	0.0155386	0.99654
H1ESC	EXON	Rockfish base	404832	0.995833	0.999721	0.995862	0.0046528	0.997788
H1ESC	EXON	Rockfish small	404832	0.996399	0.999659	0.996524	0.00570626	0.998089
H1ESC	INTERGENIC	Megalodon Remora	2954052	0.994266	0.998476	0.995562	0.0391702	0.997017
H1ESC	INTERGENIC	Megalodon Rerio	2954052	0.991259	0.999162	0.991752	0.0214439	0.995443
H1ESC	INTERGENIC	Nanopolish	2954052	0.99221	0.998563	0.993337	0.036849	0.995943
H1ESC	INTERGENIC	Rockfish base	2954052	0.986684	0.999546	0.986616	0.0115606	0.993039
H1ESC	INTERGENIC	Rockfish small	2954052	0.99095	0.999456	0.991138	0.0139	0.99528
H1ESC	INTRON	Megalodon Remora	4376102	0.99546	0.99892	0.99644	0.0502652	0.997678
H1ESC	INTRON	Megalodon Rerio	4376102	0.992581	0.999477	0.992941	0.0242288	0.996198
H1ESC	INTRON	Nanopolish	4376102	0.993273	0.998857	0.994266	0.0530637	0.996556
H1ESC	INTRON	Rockfish base	4376102	0.995221	0.999709	0.995408	0.0135028	0.997554
H1ESC	INTRON	Rockfish small	4376102	0.995704	0.999655	0.995956	0.0160509	0.997802
H1ESC	PROMOTER	Megalodon Remora	2445991	0.995397	0.996639	0.995666	0.0050034	0.996152
H1ESC	PROMOTER	Megalodon Rerio	2445991	0.995216	0.998836	0.993163	0.00172447	0.995991
H1ESC	PROMOTER	Nanopolish	2445991	0.994639	0.99823	0.9928	0.00262233	0.995508
H1ESC	PROMOTER	Rockfish base	2445991	0.996493	0.999169	0.994967	0.00123278	0.997064
H1ESC	PROMOTER	Rockfish small	2445991	0.996782	0.998923	0.995695	0.00159926	0.997306
H1ESC	ISLAND	Megalodon Remora	833668	0.996711	0.975884	0.995907	0.00318503	0.985794
H1ESC	ISLAND	Megalodon Rerio	833668	0.999147	0.996679	0.995876	0.000429458	0.996277
H1ESC	ISLAND	Nanopolish	833668	0.998676	0.99557	0.992861	0.000571707	0.994214
H1ESC	ISLAND	Rockfish base	833668	0.999361	0.997351	0.997069	0.000342753	0.99721
H1ESC	ISLAND	Rockfish small	833668	0.999321	0.99659	0.997488	0.000441651	0.997039
H1ESC	SHELF	Megalodon Remora	553805	0.994803	0.998276	0.99555	0.00918619	0.996911
H1ESC	SHELF	Megalodon Rerio	553805	0.994141	0.999134	0.993906	0.00460455	0.996513
H1ESC	SHELF	Nanopolish	553805	0.992577	0.998534	0.992645	0.00778879	0.995581
H1ESC	SHELF	Rockfish base	553805	0.995578	0.999462	0.995286	0.00286352	0.99737
H1ESC	SHELF	Rockfish small	553805	0.996143	0.999342	0.996077	0.00350495	0.997707
H1ESC	SHORE	Megalodon Remora	658364	0.993823	0.996158	0.994302	0.00705936	0.995229
H1ESC	SHORE	Megalodon Rerio	658364	0.993519	0.998017	0.991969	0.00362893	0.994984
H1ESC	SHORE	Nanopolish	658364	0.992124	0.997328	0.9905	0.00488459	0.993902
H1ESC	SHORE	Rockfish base	658364	0.995164	0.998472	0.994058	0.00280044	0.99626
H1ESC	SHORE	Rockfish small	658364	0.995281	0.997856	0.994855	0.00393529	0.996353
H1ESC	DNA_TRANSPOSON	Megalodon Remora	135452	0.994884	0.99885	0.995918	0.052037	0.997382
H1ESC	DNA_TRANSPOSON	Megalodon Rerio	135452	0.990779	0.999543	0.991029	0.0205409	0.995268
H1ESC	DNA_TRANSPOSON	Nanopolish	135452	0.992743	0.99887	0.993707	0.0510099	0.996282
H1ESC	DNA_TRANSPOSON	Rockfish base	135452	0.994057	0.999734	0.99419	0.0119822	0.996955
H1ESC	DNA_TRANSPOSON	Rockfish small	135452	0.994648	0.999651	0.994877	0.015748	0.997258
H1ESC	LINE	Megalodon Remora	572359	0.994708	0.99881	0.995806	0.0705534	0.997305
H1ESC	LINE	Megalodon Rerio	572359	0.990115	0.99948	0.990464	0.0306295	0.994951
H1ESC	LINE	Nanopolish	572359	0.99378	0.998837	0.994834	0.0688635	0.996831
H1ESC	LINE	Rockfish base	572359	0.993777	0.999596	0.994073	0.0238699	0.996827
H1ESC	LINE	Rockfish small	572359	0.994269	0.999573	0.994598	0.0252429	0.997079
H1ESC	LTR	Megalodon Remora	358781	0.993907	0.998498	0.995262	0.0641966	0.996877
H1ESC	LTR	Megalodon Rerio	358781	0.990348	0.99931	0.990807	0.029347	0.99504
H1ESC	LTR	Nanopolish	358781	0.990794	0.998519	0.992051	0.0630961	0.995274
H1ESC	LTR	Rockfish base	358781	0.992123	0.999606	0.99233	0.0167523	0.995955
H1ESC	LTR	Rockfish small	358781	0.993414	0.999544	0.993714	0.0194424	0.99662
H1ESC	OTHER	Megalodon Remora	185990	0.988725	0.994421	0.989182	0.0122872	0.991795
H1ESC	OTHER	Megalodon Rerio	185990	0.990247	0.996049	0.989768	0.00869265	0.992899
H1ESC	OTHER	Nanopolish	185990	0.991537	0.996337	0.99136	0.00807051	0.993842
H1ESC	OTHER	Rockfish base	185990	0.912802	0.99782	0.875333	0.00423399	0.932572
H1ESC	OTHER	Rockfish small	185990	0.948895	0.997384	0.92825	0.00539186	0.961576
H1ESC	SINE	Megalodon Remora	1481278	0.997416	0.999134	0.998253	0.0765285	0.998693
H1ESC	SINE	Megalodon Rerio	1481278	0.99468	0.999429	0.995188	0.0502746	0.997304
H1ESC	SINE	Nanopolish	1481278	0.994805	0.998906	0.995837	0.0964452	0.997369
H1ESC	SINE	Rockfish base	1481278	0.998829	0.999714	0.999102	0.0252882	0.999408
H1ESC	SINE	Rockfish small	1481278	0.998733	0.999679	0.999039	0.0283662	0.999359
H1ESC	GC_100	Megalodon Remora	1420335	0.995865	0.997583	0.996782	0.00666788	0.997183
H1ESC	GC_100	Megalodon Rerio	1420335	0.996378	0.998916	0.996147	0.00298439	0.997529
H1ESC	GC_100	Nanopolish	1420335	0.989959	0.99831	0.987995	0.00461826	0.993126
H1ESC	GC_100	Rockfish base	1420335	0.997454	0.999443	0.997087	0.00153324	0.998264
H1ESC	GC_100	Rockfish small	1420335	0.99786	0.999295	0.997789	0.0019437	0.998542
H1ESC	GC_20	Megalodon Remora	123633	0.996999	0.998977	0.997889	0.0231358	0.998432
H1ESC	GC_20	Megalodon Rerio	123633	0.990092	0.999463	0.990186	0.0120459	0.994803
H1ESC	GC_20	Nanopolish	123633	0.995357	0.998891	0.996259	0.0250478	0.997573
H1ESC	GC_20	Rockfish base	123633	0.991273	0.999574	0.991309	0.00956023	0.995425
H1ESC	GC_20	Rockfish small	123633	0.992025	0.999422	0.992247	0.0130019	0.995821
H1ESC	GC_40	Megalodon Remora	1400096	0.99547	0.998778	0.996458	0.0240166	0.997617
H1ESC	GC_40	Megalodon Rerio	1400096	0.989094	0.999404	0.98913	0.0116238	0.99424
H1ESC	GC_40	Nanopolish	1400096	0.995582	0.998808	0.996548	0.0234398	0.997677
H1ESC	GC_40	Rockfish base	1400096	0.985111	0.999617	0.984733	0.00743863	0.992119
H1ESC	GC_40	Rockfish small	1400096	0.989279	0.999534	0.989196	0.00908015	0.994338
H1ESC	GC_60	Megalodon Remora	3441606	0.994468	0.998618	0.995401	0.0171492	0.997007
H1ESC	GC_60	Megalodon Rerio	3441606	0.991477	0.999344	0.991443	0.00809596	0.995378
H1ESC	GC_60	Nanopolish	3441606	0.994349	0.998756	0.995135	0.0154261	0.996942
H1ESC	GC_60	Rockfish base	3441606	0.992175	0.999592	0.991951	0.00503653	0.995757
H1ESC	GC_60	Rockfish small	3441606	0.993902	0.999507	0.993903	0.00610714	0.996697
H1ESC	GC_80	Megalodon Remora	3795307	0.995172	0.998298	0.996137	0.0111736	0.997216
H1ESC	GC_80	Megalodon Rerio	3795307	0.994361	0.999261	0.994239	0.00483603	0.996744
H1ESC	GC_80	Nanopolish	3795307	0.992693	0.998639	0.992935	0.00890333	0.995779
H1ESC	GC_80	Rockfish base	3795307	0.995246	0.99957	0.994952	0.00281736	0.997255
H1ESC	GC_80	Rockfish small	3795307	0.996089	0.999473	0.996019	0.00345231	0.997743
K562	WGBS	Megalodon Remora	1643	0.988436	0.736111	1	0.0119497	0.848
K562	WGBS	Megalodon Rerio	1643	0.999391	0.981481	1	0.000628931	0.990654
K562	WGBS	Nanopolish	1643	0.994522	0.866667	0.981132	0.00503145	0.920354
K562	WGBS	Rockfish base	1643	1	1	1	0	1
K562	WGBS	Rockfish small	1643	1	1	1	0	1
K562	NON_SINGLETON	Megalodon Remora	763	0.982962	0.690476	1	0.0177112	0.816901
K562	NON_SINGLETON	Megalodon Rerio	763	0.998689	0.966667	1	0.0013624	0.983051
K562	NON_SINGLETON	Nanopolish	763	0.998689	0.966667	1	0.0013624	0.983051
K562	NON_SINGLETON	Rockfish base	763	1	1	1	0	1
K562	NON_SINGLETON	Rockfish small	763	1	1	1	0	1
K562	SINGLETON	Megalodon Remora	880	0.993182	0.8	1	0.00700935	0.888889
K562	SINGLETON	Megalodon Rerio	880	1	1	1	0	1
K562	SINGLETON	Nanopolish	880	0.990909	0.766667	0.958333	0.00817757	0.851852
K562	SINGLETON	Rockfish base	880	1	1	1	0	1
K562	SINGLETON	Rockfish small	880	1	1	1	0	1
K562	EXON	Megalodon Remora	38	0.921053	0.75	1	0.103448	0.857143
K562	EXON	Megalodon Rerio	38	0.973684	0.9	1	0.0344828	0.947368
K562	EXON	Nanopolish	38	1	1	1	0	1
K562	EXON	Rockfish base	38	1	1	1	0	1
K562	EXON	Rockfish small	38	1	1	1	0	1
K562	INTERGENIC	Megalodon Remora	975	0.989744	0		0.0102564
K562	INTERGENIC	Megalodon Rerio	975	1			0
K562	INTERGENIC	Nanopolish	975	0.992821	0		0.00717949
K562	INTERGENIC	Rockfish base	975	1			0
K562	INTERGENIC	Rockfish small	975	1			0
K562	INTRON	Megalodon Remora	205	1	1	1	0	1
K562	INTRON	Megalodon Rerio	205	1	1	1	0	1
K562	INTRON	Nanopolish	205	0.995122	1	0.966667	0	0.983051
K562	INTRON	Rockfish base	205	1	1	1	0	1
K562	INTRON	Rockfish small	205	1	1	1	0	1
K562	PROMOTER	Megalodon Remora	425	0.985882	0.7	1	0.0145985	0.823529
K562	PROMOTER	Megalodon Rerio	425	1	1	1	0	1
K562	PROMOTER	Nanopolish	425	0.997647	0.933333	1	0.00243309	0.965517
K562	PROMOTER	Rockfish base	425	1	1	1	0	1
K562	PROMOTER	Rockfish small	425	1	1	1	0	1
K562	ISLAND	Megalodon Remora	242	0.975207	0.5	1	0.0254237	0.666667
K562	ISLAND	Megalodon Rerio	242	1	1	1	0	1
K562	ISLAND	Nanopolish	242	1	1	1	0	1
K562	ISLAND	Rockfish base	242	1	1	1	0	1
K562	ISLAND	Rockfish small	242	1	1	1	0	1
K562	SHELF	Megalodon Remora	53	0.962264	0		0.0377358
K562	SHELF	Megalodon Rerio	53	1			0
K562	SHELF	Nanopolish	53	0.981132	0		0.0188679
K562	SHELF	Rockfish base	53	1			0
K562	SHELF	Rockfish small	53	1			0
K562	SHORE	Megalodon Remora	51	0.941176	0		0.0588235
K562	SHORE	Megalodon Rerio	51	0.980392	0		0.0196078
K562	SHORE	Nanopolish	51	1			0
K562	SHORE	Rockfish base	51	1			0
K562	SHORE	Rockfish small	51	1			0
K562	DNA_TRANSPOSON	Megalodon Remora	8	1			0
K562	DNA_TRANSPOSON	Megalodon Rerio	8	1			0
K562	DNA_TRANSPOSON	Nanopolish	8	1			0
K562	DNA_TRANSPOSON	Rockfish base	8	1			0
K562	DNA_TRANSPOSON	Rockfish small	8	1			0
K562	LINE	Megalodon Remora	23	1			0
K562	LINE	Megalodon Rerio	23	1			0
K562	LINE	Nanopolish	23	1			0
K562	LINE	Rockfish base	23	1			0
K562	LINE	Rockfish small	23	1			0
K562	LTR	Megalodon Remora	11	1	1	1	0	1
K562	LTR	Megalodon Rerio	11	1	1	1	0	1
K562	LTR	Nanopolish	11	1	1	1	0	1
K562	LTR	Rockfish base	11	1	1	1	0	1
K562	LTR	Rockfish small	11	1	1	1	0	1
K562	OTHER	Megalodon Remora	404	0.962871	0		0.0371287
K562	OTHER	Megalodon Rerio	404	0.997525	0		0.00247525
K562	OTHER	Nanopolish	404	0.992574	0		0.00742574
K562	OTHER	Rockfish base	404	1			0
K562	OTHER	Rockfish small	404	1			0
K562	SINE	Megalodon Remora	80	1	1	1	0	1
K562	SINE	Megalodon Rerio	80	1	1	1	0	1
K562	SINE	Nanopolish	80	1	1	1	0	1
K562	SINE	Rockfish base	80	1	1	1	0	1
K562	SINE	Rockfish small	80	1	1	1	0	1
K562	GC_100	Megalodon Remora	221	0.9819	0.777778	1	0.0193237	0.875
K562	GC_100	Megalodon Rerio	221	0.995475	0.933333	1	0.00483092	0.965517
K562	GC_100	Nanopolish	221	1	1	1	0	1
K562	GC_100	Rockfish base	221	1	1	1	0	1
K562	GC_100	Rockfish small	221	1	1	1	0	1
K562	GC_20	Megalodon Remora	20	1			0
K562	GC_20	Megalodon Rerio	20	1			0
K562	GC_20	Nanopolish	20	1			0
K562	GC_20	Rockfish base	20	1			0
K562	GC_20	Rockfish small	20	1			0
K562	GC_40	Megalodon Remora	366	0.989071	0.5	1	0.0110497	0.666667
K562	GC_40	Megalodon Rerio	366	1	1	1	0	1
K562	GC_40	Nanopolish	366	1	1	1	0	1
K562	GC_40	Rockfish base	366	1	1	1	0	1
K562	GC_40	Rockfish small	366	1	1	1	0	1
K562	GC_60	Megalodon Remora	548	0.989051	0.75	1	0.0113208	0.857143
K562	GC_60	Megalodon Rerio	548	1	1	1	0	1
K562	GC_60	Nanopolish	548	0.989051	0.75	1	0.0113208	0.857143
K562	GC_60	Rockfish base	548	1	1	1	0	1
K562	GC_60	Rockfish small	548	1	1	1	0	1
K562	GC_80	Megalodon Remora	488	0.989754	0.772727	1	0.0106157	0.871795
K562	GC_80	Megalodon Rerio	488	1	1	1	0	1
K562	GC_80	Nanopolish	488	0.993852	0.888889	0.941176	0.00424628	0.914286
K562	GC_80	Rockfish base	488	1	1	1	0	1
K562	GC_80	Rockfish small	488	1	1	1	0	1
HX1	WGBS	Megalodon Remora	9570875	0.994866	0.998171	0.996092	0.0156216	0.99713
HX1	WGBS	Megalodon Rerio	9570875	0.992222	0.99901	0.992297	0.00841755	0.995642
HX1	WGBS	Nanopolish	9570875	0.992046	0.998072	0.993036	0.0164216	0.995547
HX1	WGBS	Rockfish base	9570875	0.993591	0.999484	0.993355	0.00439354	0.99641
HX1	WGBS	Rockfish small	9570875	0.994567	0.999455	0.994475	0.00464223	0.996959
HX1	NON_SINGLETON	Megalodon Remora	3476611	0.99579	0.997623	0.997272	0.0111866	0.997448
HX1	NON_SINGLETON	Megalodon Rerio	3476611	0.994345	0.999066	0.994074	0.00437744	0.996564
HX1	NON_SINGLETON	Nanopolish	3476611	0.994332	0.997139	0.995987	0.0134574	0.996562
HX1	NON_SINGLETON	Rockfish base	3476611	0.996225	0.99941	0.996012	0.00276997	0.997708
HX1	NON_SINGLETON	Rockfish small	3476611	0.99723	0.999362	0.997278	0.00299656	0.998319
HX1	SINGLETON	Megalodon Remora	6094264	0.994339	0.998447	0.995498	0.0225084	0.99697
HX1	SINGLETON	Megalodon Rerio	6094264	0.991011	0.998982	0.991404	0.0146911	0.995178
HX1	SINGLETON	Nanopolish	6094264	0.990742	0.998544	0.991552	0.0210245	0.995035
HX1	SINGLETON	Rockfish base	6094264	0.992087	0.999521	0.992019	0.00691466	0.995756
HX1	SINGLETON	Rockfish small	6094264	0.993049	0.999502	0.993066	0.00719767	0.996273
HX1	EXON	Megalodon Remora	404520	0.995261	0.998855	0.996167	0.0229849	0.997509
HX1	EXON	Megalodon Rerio	404520	0.993711	0.999332	0.994063	0.013373	0.996691
HX1	EXON	Nanopolish	404520	0.99245	0.998737	0.993331	0.0252834	0.996027
HX1	EXON	Rockfish base	404520	0.995847	0.999635	0.996004	0.00731338	0.997816
HX1	EXON	Rockfish small	404520	0.996149	0.999604	0.996352	0.00794024	0.997975
HX1	INTERGENIC	Megalodon Remora	2704205	0.993412	0.99779	0.995264	0.0412235	0.996526
HX1	INTERGENIC	Megalodon Rerio	2704205	0.990207	0.998776	0.990898	0.0227061	0.994821
HX1	INTERGENIC	Nanopolish	2704205	0.990354	0.997752	0.992074	0.041799	0.994905
HX1	INTERGENIC	Rockfish base	2704205	0.987388	0.999383	0.987323	0.0114004	0.993317
HX1	INTERGENIC	Rockfish small	2704205	0.990189	0.999351	0.990308	0.0120269	0.994809
HX1	INTRON	Megalodon Remora	4278297	0.995424	0.998575	0.996696	0.0434436	0.997635
HX1	INTRON	Megalodon Rerio	4278297	0.992283	0.999261	0.992765	0.0224259	0.996002
HX1	INTRON	Nanopolish	4278297	0.992428	0.998367	0.993806	0.0496436	0.996081
HX1	INTRON	Rockfish base	4278297	0.99585	0.999642	0.996071	0.0109033	0.997853
HX1	INTRON	Rockfish small	4278297	0.996147	0.999627	0.996392	0.0113456	0.998007
HX1	PROMOTER	Megalodon Remora	2183853	0.995502	0.997521	0.995813	0.00514541	0.996667
HX1	PROMOTER	Megalodon Rerio	2183853	0.994323	0.998627	0.992958	0.00283851	0.995785
HX1	PROMOTER	Nanopolish	2183853	0.993319	0.997624	0.99247	0.00491556	0.99504
HX1	PROMOTER	Rockfish base	2183853	0.996426	0.999173	0.995531	0.00171326	0.997349
HX1	PROMOTER	Rockfish small	2183853	0.996602	0.999111	0.995853	0.00184157	0.99748
HX1	ISLAND	Megalodon Remora	527483	0.99698	0.987887	0.992915	0.00226408	0.990394
HX1	ISLAND	Megalodon Rerio	527483	0.998341	0.996132	0.993278	0.00071722	0.994703
HX1	ISLAND	Nanopolish	527483	0.996955	0.993982	0.986555	0.00111068	0.990255
HX1	ISLAND	Rockfish base	527483	0.998701	0.997755	0.993955	0.000415943	0.995851
HX1	ISLAND	Rockfish small	527483	0.998736	0.997526	0.994402	0.000458661	0.995962
HX1	SHELF	Megalodon Remora	532141	0.994203	0.998098	0.995284	0.0134816	0.996689
HX1	SHELF	Megalodon Rerio	532141	0.992812	0.998694	0.9931	0.00923147	0.995889
HX1	SHELF	Nanopolish	532141	0.991591	0.997963	0.992433	0.0143956	0.99519
HX1	SHELF	Rockfish base	532141	0.995259	0.999223	0.995365	0.00549928	0.997291
HX1	SHELF	Rockfish small	532141	0.995526	0.999146	0.995747	0.00604768	0.997444
HX1	SHORE	Megalodon Remora	660541	0.994243	0.996761	0.994447	0.00614629	0.995603
HX1	SHORE	Megalodon Rerio	660541	0.993371	0.997758	0.992114	0.00423958	0.994928
HX1	SHORE	Nanopolish	660541	0.991465	0.996233	0.990724	0.00712601	0.99347
HX1	SHORE	Rockfish base	660541	0.995364	0.998421	0.9945	0.00299187	0.996457
HX1	SHORE	Rockfish small	660541	0.995546	0.99828	0.994918	0.00325986	0.996596
HX1	DNA_TRANSPOSON	Megalodon Remora	117747	0.99504	0.998414	0.996418	0.0382888	0.997415
HX1	DNA_TRANSPOSON	Megalodon Rerio	117747	0.991049	0.999465	0.991209	0.0128342	0.99532
HX1	DNA_TRANSPOSON	Nanopolish	117747	0.992314	0.998507	0.993482	0.0359358	0.995988
HX1	DNA_TRANSPOSON	Rockfish base	117747	0.994802	0.999742	0.994844	0.00620321	0.997287
HX1	DNA_TRANSPOSON	Rockfish small	117747	0.995083	0.999742	0.995136	0.00620321	0.997434
HX1	LINE	Megalodon Remora	527232	0.994061	0.998163	0.995702	0.0566757	0.996931
HX1	LINE	Megalodon Rerio	527232	0.989898	0.999306	0.990259	0.0212534	0.994762
HX1	LINE	Nanopolish	527232	0.992271	0.998124	0.993889	0.0577657	0.996002
HX1	LINE	Rockfish base	527232	0.99376	0.999579	0.993977	0.0129579	0.99677
HX1	LINE	Rockfish small	527232	0.994221	0.999575	0.994457	0.013079	0.997009
HX1	LTR	Megalodon Remora	332319	0.993452	0.99788	0.995319	0.0558904	0.996598
HX1	LTR	Megalodon Rerio	332319	0.990142	0.999024	0.990737	0.0255923	0.994863
HX1	LTR	Nanopolish	332319	0.988661	0.997616	0.9906	0.0625774	0.994096
HX1	LTR	Rockfish base	332319	0.992727	0.999491	0.992958	0.0133741	0.996213
HX1	LTR	Rockfish small	332319	0.993509	0.999435	0.993826	0.0148601	0.996622
HX1	OTHER	Megalodon Remora	158990	0.985817	0.993935	0.988919	0.0291882	0.991421
HX1	OTHER	Megalodon Rerio	158990	0.985515	0.995726	0.986756	0.0204868	0.991221
HX1	OTHER	Nanopolish	158990	0.986314	0.995465	0.987985	0.0217719	0.991711
HX1	OTHER	Rockfish base	158990	0.921133	0.997496	0.907106	0.0110144	0.950156
HX1	OTHER	Rockfish small	158990	0.937103	0.997451	0.926468	0.011455	0.96065
HX1	SINE	Megalodon Remora	1666846	0.99754	0.999056	0.998448	0.063786	0.998752
HX1	SINE	Megalodon Rerio	1666846	0.993435	0.999379	0.993955	0.0417284	0.99666
HX1	SINE	Nanopolish	1666846	0.99377	0.998798	0.994875	0.0809053	0.996833
HX1	SINE	Rockfish base	1666846	0.998891	0.999693	0.999182	0.0207407	0.999437
HX1	SINE	Rockfish small	1666846	0.998817	0.999689	0.999111	0.0210288	0.9994
HX1	GC_100	Megalodon Remora	1383474	0.996009	0.997951	0.997233	0.00991148	0.997592
HX1	GC_100	Megalodon Rerio	1383474	0.995014	0.998865	0.995114	0.00547073	0.996986
HX1	GC_100	Nanopolish	1383474	0.99015	0.998166	0.989934	0.00880551	0.994033
HX1	GC_100	Rockfish base	1383474	0.997345	0.999462	0.997333	0.00259606	0.998397
HX1	GC_100	Rockfish small	1383474	0.99771	0.999437	0.997799	0.00271848	0.998617
HX1	GC_20	Megalodon Remora	96907	0.996306	0.998259	0.997721	0.0197628	0.99799
HX1	GC_20	Megalodon Rerio	96907	0.989681	0.999308	0.989457	0.00777764	0.994358
HX1	GC_20	Nanopolish	96907	0.993963	0.998232	0.995194	0.0200179	0.996711
HX1	GC_20	Rockfish base	96907	0.99191	0.999502	0.991691	0.0056101	0.995581
HX1	GC_20	Rockfish small	96907	0.992777	0.999525	0.992612	0.00535509	0.996057
HX1	GC_40	Megalodon Remora	1152157	0.994668	0.998031	0.996183	0.0232791	0.997106
HX1	GC_40	Megalodon Rerio	1152157	0.989468	0.999128	0.989443	0.0102348	0.994262
HX1	GC_40	Nanopolish	1152157	0.993474	0.998015	0.994901	0.0234352	0.996456
HX1	GC_40	Rockfish base	1152157	0.98473	0.999468	0.983964	0.00619885	0.991655
HX1	GC_40	Rockfish small	1152157	0.987673	0.999447	0.987178	0.00646643	0.993275
HX1	GC_60	Megalodon Remora	3170358	0.994039	0.998197	0.99529	0.0195918	0.996742
HX1	GC_60	Megalodon Rerio	3170358	0.990781	0.999022	0.990905	0.0105691	0.994947
HX1	GC_60	Nanopolish	3170358	0.99288	0.997987	0.994233	0.0218587	0.996106
HX1	GC_60	Rockfish base	3170358	0.992821	0.99949	0.992668	0.00551723	0.996068
HX1	GC_60	Rockfish small	3170358	0.993906	0.999464	0.993879	0.00580623	0.996664
HX1	GC_80	Megalodon Remora	3767979	0.995166	0.998265	0.996322	0.0145615	0.997293
HX1	GC_80	Megalodon Rerio	3767979	0.993318	0.999004	0.993514	0.00833479	0.996251
HX1	GC_80	Nanopolish	3767979	0.991555	0.998127	0.992414	0.015668	0.995262
HX1	GC_80	Rockfish base	3767979	0.995613	0.999489	0.9956	0.00428104	0.997541
HX1	GC_80	Rockfish small	3767979	0.996125	0.999453	0.996209	0.00458326	0.997828
R9.4.1 Mouse	WGBS	Megalodon Remora	3393487	0.924687	0.993786	0.902905	0.0155019	0.946168
R9.4.1 Mouse	WGBS	Megalodon Rerio	3393487	0.967105	0.995095	0.959856	0.0129919	0.977158
R9.4.1 Mouse	WGBS	Nanopolish	3393487	0.973094	0.994854	0.968303	0.0137524	0.981399
R9.4.1 Mouse	WGBS	Rockfish base	3393487	0.973723	0.996262	0.967785	0.00996962	0.981817
R9.4.1 Mouse	WGBS	Rockfish small	3393487	0.978796	0.995633	0.975353	0.0117479	0.985388
R10.4.1 NA12878	WGBS	Remora	14520584	0.995692	0.994597	0.997187	0.00595	0.99589
R10.4.1 NA12878	WGBS	Rockfish	14520584	0.996329	0.995694	0.997299	0.004737	0.996496
R10.4.1 NA12878	NON_SINGLETON	Remora	5636855	0.994394	0.993864	0.997541	0.011465	0.995699
R10.4.1 NA12878	NON_SINGLETON	Rockfish	5636855	0.995703	0.995813	0.99759	0.007808	0.996701
R10.4.1 NA12878	SINGLETON	Remora	8883729	0.996516	0.995282	0.996857	0.003755	0.996069
R10.4.1 NA12878	SINGLETON	Rockfish	8883729	0.996725	0.995583	0.997027	0.003515	0.996305
R10.4.1 NA12878	EXON	Remora	618257	0.996125	0.996654	0.998419	0.0122821	0.997536
R10.4.1 NA12878	EXON	Rockfish	618257	0.996849	0.998198	0.997791	0.006601	0.997994
R10.4.1 NA12878	INTERGENIC	Remora	3605421	0.994106	0.990663	0.993746	0.005676	0.992203
R10.4.1 NA12878	INTERGENIC	Rockfish	3605421	0.994227	0.989455	0.99531	0.006429	0.992374
R10.4.1 NA12878	INTRON	Remora	5917906	0.996988	0.997169	0.998187	0.005224	0.997678
R10.4.1 NA12878	INTRON	Rockfish	5917906	0.997094	0.997138	0.998383	0.005282	0.99776
R10.4.1 NA12878	PROMOTER	Remora	4379000	0.995186	0.991739	0.997315	0.006473	0.994519
R10.4.1 NA12878	PROMOTER	Rockfish	4379000	0.996951	0.99662	0.996417	0.002633	0.996518
R10.4.1 NA12878	ISLAND	Remora	1634587	0.992708	0.958109	0.990931	0.007004	0.974244
R10.4.1 NA12878	ISLAND	Rockfish	1634587	0.996503	0.992384	0.982412	0.001219	0.987373
R10.4.1 NA12878	SHELF	Remora	916618	0.994353	0.99428	0.997529	0.012642	0.995902
R10.4.1 NA12878	SHELF	Rockfish	916618	0.995887	0.996811	0.99721	0.007027	0.997011
R10.4.1 NA12878	SHORE	Remora	1289836	0.994857	0.992548	0.996859	0.007022	0.994699
R10.4.1 NA12878	SHORE	Rockfish	1289836	0.996092	0.995413	0.996518	0.004308	0.995965
R10.4.1 NA12878	DNA_TRANSPOSON	Remora	140390	0.99881	0.998506	0.998998	0.001361	0.998752
R10.4.1 NA12878	DNA_TRANSPOSON	Rockfish	140390	0.998789	0.998804	0.998655	0.001089	0.998729
R10.4.1 NA12878	LINE	Remora	672994	0.99714	0.995741	0.997101	0.002835	0.996421
R10.4.1 NA12878	LINE	Rockfish	672994	0.997221	0.995971	0.997075	0.002681	0.996523
R10.4.1 NA12878	LTR	Remora	487657	0.996918	0.995404	0.996984	0.003127	0.996193
R10.4.1 NA12878	LTR	Rockfish	487657	0.997166	0.99608	0.996918	0.002665	0.996498
R10.4.1 NA12878	OTHER	Remora	253621	0.983113	0.978629	0.986408	0.0199376	0.982503
R10.4.1 NA12878	OTHER	Rockfish	253621	0.984642	0.979008	0.989263	0.0196339	0.984108
R10.4.1 NA12878	SINE	Remora	2049264	0.997142	0.998143	0.998374	0.008495	0.998259
R10.4.1 NA12878	SINE	Rockfish	2049264	0.996209	0.996356	0.999034	0.0167131	0.997693
R10.4.1 NA12878	GC_100	Remora	2300544	0.993867	0.991977	0.997584	0.011373	0.994773
R10.4.1 NA12878	GC_100	Rockfish	2300544	0.996084	0.996347	0.996962	0.005152	0.996654
R10.4.1 NA12878	GC_20	Remora	167611	0.998574	0.997237	0.997797	0.001113	0.997517
R10.4.1 NA12878	GC_20	Rockfish	167611	0.998121	0.996592	0.996862	0.001372	0.996727
R10.4.1 NA12878	GC_40	Remora	1910654	0.997345	0.996115	0.996356	0.002117	0.996236
R10.4.1 NA12878	GC_40	Rockfish	1910654	0.996885	0.994455	0.996723	0.003027	0.995588
R10.4.1 NA12878	GC_60	Remora	4633219	0.996355	0.995578	0.997006	0.004274	0.996292
R10.4.1 NA12878	GC_60	Rockfish	4633219	0.996509	0.995479	0.997422	0.004372	0.99645
R10.4.1 NA12878	GC_80	Remora	5508556	0.995236	0.994646	0.997312	0.007769	0.995977
R10.4.1 NA12878	GC_80	Rockfish	5508556	0.996031	0.995817	0.997478	0.006062	0.996647
R10.4.1 Mouse	WGBS	Remora	2805479	0.983032	0.995095	0.963997	0.003389	0.979299
R10.4.1 Mouse	WGBS	Rockfish	2805479	0.986249	0.995306	0.971554	0.003268	0.983287

## Sheet: Supplementary Data 3
Supplementary Table 3: The table shows the results of the site-level correlation evaluation for ONT-based tools on six different R9.4.1 and two different R10.4.1 datasets. Sites with WGBS coverage >= 5x were included. Moreover, only sites with coverage >= 5x for each ONT tool are included in the evaluation. We evaluate five different contexts: (1) singletons and non-singletons, (2) genic regions …
Dataset	Tool	Annotation	Count	Freq
R9.4.1 NA12878	Megalodon Remora	WGBS	25005419	0.89316
R9.4.1 NA12878	Megalodon Rerio	WGBS	25005419	0.878679
R9.4.1 NA12878	Nanopolish	WGBS	25005419	0.884228
R9.4.1 NA12878	Rockfish base	WGBS	25005419	0.899
R9.4.1 NA12878	Rockfish small	WGBS	25005419	0.899393
R9.4.1 NA12878	Megalodon Remora	NON_SINGLETON	7938853	0.893791
R9.4.1 NA12878	Megalodon Rerio	NON_SINGLETON	7938853	0.881429
R9.4.1 NA12878	Nanopolish	NON_SINGLETON	7938853	0.880697
R9.4.1 NA12878	Rockfish base	NON_SINGLETON	7938853	0.90179
R9.4.1 NA12878	Rockfish small	NON_SINGLETON	7938853	0.900341
R9.4.1 NA12878	Megalodon Remora	SINGLETON	17066566	0.88373
R9.4.1 NA12878	Megalodon Rerio	SINGLETON	17066566	0.87139
R9.4.1 NA12878	Nanopolish	SINGLETON	17066566	0.884258
R9.4.1 NA12878	Rockfish base	SINGLETON	17066566	0.894869
R9.4.1 NA12878	Rockfish small	SINGLETON	17066566	0.895932
R9.4.1 NA12878	Megalodon Remora	EXON	952648	0.876532
R9.4.1 NA12878	Megalodon Rerio	EXON	952648	0.860336
R9.4.1 NA12878	Nanopolish	EXON	952648	0.868029
R9.4.1 NA12878	Rockfish base	EXON	952648	0.890299
R9.4.1 NA12878	Rockfish small	EXON	952648	0.890153
R9.4.1 NA12878	Megalodon Remora	INTERGENIC	7958687	0.86086
R9.4.1 NA12878	Megalodon Rerio	INTERGENIC	7958687	0.84638
R9.4.1 NA12878	Nanopolish	INTERGENIC	7958687	0.856155
R9.4.1 NA12878	Rockfish base	INTERGENIC	7958687	0.873915
R9.4.1 NA12878	Rockfish small	INTERGENIC	7958687	0.875212
R9.4.1 NA12878	Megalodon Remora	INTRON	10657452	0.887509
R9.4.1 NA12878	Megalodon Rerio	INTRON	10657452	0.8716
R9.4.1 NA12878	Nanopolish	INTRON	10657452	0.883461
R9.4.1 NA12878	Rockfish base	INTRON	10657452	0.897501
R9.4.1 NA12878	Rockfish small	INTRON	10657452	0.897599
R9.4.1 NA12878	Megalodon Remora	PROMOTER	5436632	0.917682
R9.4.1 NA12878	Megalodon Rerio	PROMOTER	5436632	0.912069
R9.4.1 NA12878	Nanopolish	PROMOTER	5436632	0.914185
R9.4.1 NA12878	Rockfish base	PROMOTER	5436632	0.926961
R9.4.1 NA12878	Rockfish small	PROMOTER	5436632	0.927403
R9.4.1 NA12878	Megalodon Remora	ISLAND	1413686	0.904381
R9.4.1 NA12878	Megalodon Rerio	ISLAND	1413686	0.914835
R9.4.1 NA12878	Nanopolish	ISLAND	1413686	0.89637
R9.4.1 NA12878	Rockfish base	ISLAND	1413686	0.921631
R9.4.1 NA12878	Rockfish small	ISLAND	1413686	0.920929
R9.4.1 NA12878	Megalodon Remora	SHELF	1372593	0.881089
R9.4.1 NA12878	Megalodon Rerio	SHELF	1372593	0.868815
R9.4.1 NA12878	Nanopolish	SHELF	1372593	0.87369
R9.4.1 NA12878	Rockfish base	SHELF	1372593	0.893307
R9.4.1 NA12878	Rockfish small	SHELF	1372593	0.893043
R9.4.1 NA12878	Megalodon Remora	SHORE	1704543	0.901973
R9.4.1 NA12878	Megalodon Rerio	SHORE	1704543	0.894208
R9.4.1 NA12878	Nanopolish	SHORE	1704543	0.896466
R9.4.1 NA12878	Rockfish base	SHORE	1704543	0.911971
R9.4.1 NA12878	Rockfish small	SHORE	1704543	0.911878
R9.4.1 NA12878	Megalodon Remora	DNA_TRANSPOSON	302036	0.890918
R9.4.1 NA12878	Megalodon Rerio	DNA_TRANSPOSON	302036	0.87505
R9.4.1 NA12878	Nanopolish	DNA_TRANSPOSON	302036	0.888224
R9.4.1 NA12878	Rockfish base	DNA_TRANSPOSON	302036	0.905307
R9.4.1 NA12878	Rockfish small	DNA_TRANSPOSON	302036	0.90573
R9.4.1 NA12878	Megalodon Remora	LINE	1430554	0.884018
R9.4.1 NA12878	Megalodon Rerio	LINE	1430554	0.871641
R9.4.1 NA12878	Nanopolish	LINE	1430554	0.882335
R9.4.1 NA12878	Rockfish base	LINE	1430554	0.898631
R9.4.1 NA12878	Rockfish small	LINE	1430554	0.899009
R9.4.1 NA12878	Megalodon Remora	LTR	979754	0.875811
R9.4.1 NA12878	Megalodon Rerio	LTR	979754	0.864145
R9.4.1 NA12878	Nanopolish	LTR	979754	0.871088
R9.4.1 NA12878	Rockfish base	LTR	979754	0.89307
R9.4.1 NA12878	Rockfish small	LTR	979754	0.893667
R9.4.1 NA12878	Megalodon Remora	OTHER	584373	0.821103
R9.4.1 NA12878	Megalodon Rerio	OTHER	584373	0.832085
R9.4.1 NA12878	Nanopolish	OTHER	584373	0.850302
R9.4.1 NA12878	Rockfish base	OTHER	584373	0.861466
R9.4.1 NA12878	Rockfish small	OTHER	584373	0.862883
R9.4.1 NA12878	Megalodon Remora	SINE	3564465	0.869445
R9.4.1 NA12878	Megalodon Rerio	SINE	3564465	0.844757
R9.4.1 NA12878	Nanopolish	SINE	3564465	0.857059
R9.4.1 NA12878	Rockfish base	SINE	3564465	0.86523
R9.4.1 NA12878	Rockfish small	SINE	3564465	0.864426
R9.4.1 NA12878	Megalodon Remora	GC_100	3318132	0.897273
R9.4.1 NA12878	Megalodon Rerio	GC_100	3318132	0.886965
R9.4.1 NA12878	Nanopolish	GC_100	3318132	0.890136
R9.4.1 NA12878	Rockfish base	GC_100	3318132	0.906952
R9.4.1 NA12878	Rockfish small	GC_100	3318132	0.907394
R9.4.1 NA12878	Megalodon Remora	GC_20	296740	0.909225
R9.4.1 NA12878	Megalodon Rerio	GC_20	296740	0.895991
R9.4.1 NA12878	Nanopolish	GC_20	296740	0.902133
R9.4.1 NA12878	Rockfish base	GC_20	296740	0.913851
R9.4.1 NA12878	Rockfish small	GC_20	296740	0.91387
R9.4.1 NA12878	Megalodon Remora	GC_40	3488630	0.898295
R9.4.1 NA12878	Megalodon Rerio	GC_40	3488630	0.88431
R9.4.1 NA12878	Nanopolish	GC_40	3488630	0.895838
R9.4.1 NA12878	Rockfish base	GC_40	3488630	0.905426
R9.4.1 NA12878	Rockfish small	GC_40	3488630	0.905745
R9.4.1 NA12878	Megalodon Remora	GC_60	8564470	0.885772
R9.4.1 NA12878	Megalodon Rerio	GC_60	8564470	0.872002
R9.4.1 NA12878	Nanopolish	GC_60	8564470	0.883108
R9.4.1 NA12878	Rockfish base	GC_60	8564470	0.897301
R9.4.1 NA12878	Rockfish small	GC_60	8564470	0.897817
R9.4.1 NA12878	Megalodon Remora	GC_80	9337447	0.882164
R9.4.1 NA12878	Megalodon Rerio	GC_80	9337447	0.869922
R9.4.1 NA12878	Nanopolish	GC_80	9337447	0.878486
R9.4.1 NA12878	Rockfish base	GC_80	9337447	0.893028
R9.4.1 NA12878	Rockfish small	GC_80	9337447	0.893651
NA19240	Megalodon Remora	WGBS	572488	0.903066
NA19240	Megalodon Rerio	WGBS	572488	0.911251
NA19240	Nanopolish	WGBS	572488	0.909339
NA19240	Rockfish base	WGBS	572488	0.919864
NA19240	Rockfish small	WGBS	572488	0.920526
NA19240	Megalodon Remora	NON_SINGLETON	434471	0.909993
NA19240	Megalodon Rerio	NON_SINGLETON	434471	0.916431
NA19240	Nanopolish	NON_SINGLETON	434471	0.922119
NA19240	Rockfish base	NON_SINGLETON	434471	0.92826
NA19240	Rockfish small	NON_SINGLETON	434471	0.928764
NA19240	Megalodon Remora	SINGLETON	138017	0.849507
NA19240	Megalodon Rerio	SINGLETON	138017	0.862824
NA19240	Nanopolish	SINGLETON	138017	0.832548
NA19240	Rockfish base	SINGLETON	138017	0.865827
NA19240	Rockfish small	SINGLETON	138017	0.865866
NA19240	Megalodon Remora	EXON	29599	0.8474
NA19240	Megalodon Rerio	EXON	29599	0.852349
NA19240	Nanopolish	EXON	29599	0.84583
NA19240	Rockfish base	EXON	29599	0.86875
NA19240	Rockfish small	EXON	29599	0.869267
NA19240	Megalodon Remora	INTERGENIC	72899	0.826834
NA19240	Megalodon Rerio	INTERGENIC	72899	0.834907
NA19240	Nanopolish	INTERGENIC	72899	0.823855
NA19240	Rockfish base	INTERGENIC	72899	0.848212
NA19240	Rockfish small	INTERGENIC	72899	0.849178
NA19240	Megalodon Remora	INTRON	82602	0.796009
NA19240	Megalodon Rerio	INTRON	82602	0.800858
NA19240	Nanopolish	INTRON	82602	0.789142
NA19240	Rockfish base	INTRON	82602	0.81495
NA19240	Rockfish small	INTRON	82602	0.815873
NA19240	Megalodon Remora	PROMOTER	387388	0.895649
NA19240	Megalodon Rerio	PROMOTER	387388	0.906556
NA19240	Nanopolish	PROMOTER	387388	0.909845
NA19240	Rockfish base	PROMOTER	387388	0.91758
NA19240	Rockfish small	PROMOTER	387388	0.917731
NA19240	Megalodon Remora	ISLAND	312862	0.859388
NA19240	Megalodon Rerio	ISLAND	312862	0.873109
NA19240	Nanopolish	ISLAND	312862	0.882933
NA19240	Rockfish base	ISLAND	312862	0.889837
NA19240	Rockfish small	ISLAND	312862	0.889566
NA19240	Megalodon Remora	SHELF	49739	0.89008
NA19240	Megalodon Rerio	SHELF	49739	0.897588
NA19240	Nanopolish	SHELF	49739	0.896531
NA19240	Rockfish base	SHELF	49739	0.906786
NA19240	Rockfish small	SHELF	49739	0.907538
NA19240	Megalodon Remora	SHORE	66413	0.893038
NA19240	Megalodon Rerio	SHORE	66413	0.901135
NA19240	Nanopolish	SHORE	66413	0.892311
NA19240	Rockfish base	SHORE	66413	0.908062
NA19240	Rockfish small	SHORE	66413	0.908002
NA19240	Megalodon Remora	DNA_TRANSPOSON	1097	0.812351
NA19240	Megalodon Rerio	DNA_TRANSPOSON	1097	0.817984
NA19240	Nanopolish	DNA_TRANSPOSON	1097	0.801517
NA19240	Rockfish base	DNA_TRANSPOSON	1097	0.839319
NA19240	Rockfish small	DNA_TRANSPOSON	1097	0.839254
NA19240	Megalodon Remora	LINE	3258	0.779792
NA19240	Megalodon Rerio	LINE	3258	0.78957
NA19240	Nanopolish	LINE	3258	0.772526
NA19240	Rockfish base	LINE	3258	0.804502
NA19240	Rockfish small	LINE	3258	0.802495
NA19240	Megalodon Remora	LTR	8970	0.744378
NA19240	Megalodon Rerio	LTR	8970	0.741036
NA19240	Nanopolish	LTR	8970	0.710163
NA19240	Rockfish base	LTR	8970	0.766481
NA19240	Rockfish small	LTR	8970	0.765069
NA19240	Megalodon Remora	OTHER	39191	0.903964
NA19240	Megalodon Rerio	OTHER	39191	0.911212
NA19240	Nanopolish	OTHER	39191	0.924608
NA19240	Rockfish base	OTHER	39191	0.921426
NA19240	Rockfish small	OTHER	39191	0.923823
NA19240	Megalodon Remora	SINE	17456	0.566573
NA19240	Megalodon Rerio	SINE	17456	0.557086
NA19240	Nanopolish	SINE	17456	0.55966
NA19240	Rockfish base	SINE	17456	0.574434
NA19240	Rockfish small	SINE	17456	0.574788
NA19240	Megalodon Remora	GC_100	237950	0.902373
NA19240	Megalodon Rerio	GC_100	237950	0.909305
NA19240	Nanopolish	GC_100	237950	0.909239
NA19240	Rockfish base	GC_100	237950	0.91874
NA19240	Rockfish small	GC_100	237950	0.91941
NA19240	Megalodon Remora	GC_20	516	0.901476
NA19240	Megalodon Rerio	GC_20	516	0.90395
NA19240	Nanopolish	GC_20	516	0.912611
NA19240	Rockfish base	GC_20	516	0.911973
NA19240	Rockfish small	GC_20	516	0.908379
NA19240	Megalodon Remora	GC_40	12160	0.897976
NA19240	Megalodon Rerio	GC_40	12160	0.905139
NA19240	Nanopolish	GC_40	12160	0.903243
NA19240	Rockfish base	GC_40	12160	0.914394
NA19240	Rockfish small	GC_40	12160	0.913478
NA19240	Megalodon Remora	GC_60	81053	0.900443
NA19240	Megalodon Rerio	GC_60	81053	0.910036
NA19240	Nanopolish	GC_60	81053	0.906753
NA19240	Rockfish base	GC_60	81053	0.917079
NA19240	Rockfish small	GC_60	81053	0.917242
NA19240	Megalodon Remora	GC_80	240809	0.901971
NA19240	Megalodon Rerio	GC_80	240809	0.911858
NA19240	Nanopolish	GC_80	240809	0.907826
NA19240	Rockfish base	GC_80	240809	0.919893
NA19240	Rockfish small	GC_80	240809	0.920347
H1ESC	Megalodon Remora	WGBS	17934056	0.851909
H1ESC	Megalodon Rerio	WGBS	17934056	0.841896
H1ESC	Nanopolish	WGBS	17934056	0.85198
H1ESC	Rockfish base	WGBS	17934056	0.856551
H1ESC	Rockfish small	WGBS	17934056	0.85488
H1ESC	Megalodon Remora	NON_SINGLETON	5320464	0.937017
H1ESC	Megalodon Rerio	NON_SINGLETON	5320464	0.93808
H1ESC	Nanopolish	NON_SINGLETON	5320464	0.942202
H1ESC	Rockfish base	NON_SINGLETON	5320464	0.946841
H1ESC	Rockfish small	NON_SINGLETON	5320464	0.948782
H1ESC	Megalodon Remora	SINGLETON	12613592	0.720671
H1ESC	Megalodon Rerio	SINGLETON	12613592	0.706367
H1ESC	Nanopolish	SINGLETON	12613592	0.716803
H1ESC	Rockfish base	SINGLETON	12613592	0.723588
H1ESC	Rockfish small	SINGLETON	12613592	0.725938
H1ESC	Megalodon Remora	EXON	709425	0.784786
H1ESC	Megalodon Rerio	EXON	709425	0.774152
H1ESC	Nanopolish	EXON	709425	0.784816
H1ESC	Rockfish base	EXON	709425	0.795655
H1ESC	Rockfish small	EXON	709425	0.796786
H1ESC	Megalodon Remora	INTERGENIC	5472403	0.693058
H1ESC	Megalodon Rerio	INTERGENIC	5472403	0.677375
H1ESC	Nanopolish	INTERGENIC	5472403	0.694729
H1ESC	Rockfish base	INTERGENIC	5472403	0.690975
H1ESC	Rockfish small	INTERGENIC	5472403	0.698503
H1ESC	Megalodon Remora	INTRON	7817873	0.621039
H1ESC	Megalodon Rerio	INTRON	7817873	0.604454
H1ESC	Nanopolish	INTRON	7817873	0.619282
H1ESC	Rockfish base	INTRON	7817873	0.645906
H1ESC	Rockfish small	INTRON	7817873	0.646451
H1ESC	Megalodon Remora	PROMOTER	3934355	0.941686
H1ESC	Megalodon Rerio	PROMOTER	3934355	0.943523
H1ESC	Nanopolish	PROMOTER	3934355	0.944519
H1ESC	Rockfish base	PROMOTER	3934355	0.94747
H1ESC	Rockfish small	PROMOTER	3934355	0.947667
H1ESC	Megalodon Remora	ISLAND	1013779	0.940931
H1ESC	Megalodon Rerio	ISLAND	1013779	0.964052
H1ESC	Nanopolish	ISLAND	1013779	0.960657
H1ESC	Rockfish base	ISLAND	1013779	0.966192
H1ESC	Rockfish small	ISLAND	1013779	0.964908
H1ESC	Megalodon Remora	SHELF	984609	0.881732
H1ESC	Megalodon Rerio	SHELF	984609	0.881934
H1ESC	Nanopolish	SHELF	984609	0.880434
H1ESC	Rockfish base	SHELF	984609	0.890502
H1ESC	Rockfish small	SHELF	984609	0.890574
H1ESC	Megalodon Remora	SHORE	1206567	0.920497
H1ESC	Megalodon Rerio	SHORE	1206567	0.922031
H1ESC	Nanopolish	SHORE	1206567	0.920066
H1ESC	Rockfish base	SHORE	1206567	0.927157
H1ESC	Rockfish small	SHORE	1206567	0.92569
H1ESC	Megalodon Remora	DNA_TRANSPOSON	252770	0.618648
H1ESC	Megalodon Rerio	DNA_TRANSPOSON	252770	0.590196
H1ESC	Nanopolish	DNA_TRANSPOSON	252770	0.61944
H1ESC	Rockfish base	DNA_TRANSPOSON	252770	0.640003
H1ESC	Rockfish small	DNA_TRANSPOSON	252770	0.638798
H1ESC	Megalodon Remora	LINE	1053313	0.562974
H1ESC	Megalodon Rerio	LINE	1053313	0.541143
H1ESC	Nanopolish	LINE	1053313	0.578546
H1ESC	Rockfish base	LINE	1053313	0.592518
H1ESC	Rockfish small	LINE	1053313	0.590374
H1ESC	Megalodon Remora	LTR	667897	0.619319
H1ESC	Megalodon Rerio	LTR	667897	0.601359
H1ESC	Nanopolish	LTR	667897	0.616723
H1ESC	Rockfish base	LTR	667897	0.641413
H1ESC	Rockfish small	LTR	667897	0.641598
H1ESC	Megalodon Remora	OTHER	332533	0.896372
H1ESC	Megalodon Rerio	OTHER	332533	0.903559
H1ESC	Nanopolish	OTHER	332533	0.9103
H1ESC	Rockfish base	OTHER	332533	0.826826
H1ESC	Rockfish small	OTHER	332533	0.854863
H1ESC	Megalodon Remora	SINE	2434092	0.547369
H1ESC	Megalodon Rerio	SINE	2434092	0.536599
H1ESC	Nanopolish	SINE	2434092	0.526515
H1ESC	Rockfish base	SINE	2434092	0.598203
H1ESC	Rockfish small	SINE	2434092	0.595042
H1ESC	Megalodon Remora	GC_100	2241257	0.931384
H1ESC	Megalodon Rerio	GC_100	2241257	0.936636
H1ESC	Nanopolish	GC_100	2241257	0.924692
H1ESC	Rockfish base	GC_100	2241257	0.94113
H1ESC	Rockfish small	GC_100	2241257	0.942013
H1ESC	Megalodon Remora	GC_20	244040	0.721559
H1ESC	Megalodon Rerio	GC_20	244040	0.680951
H1ESC	Nanopolish	GC_20	244040	0.719888
H1ESC	Rockfish base	GC_20	244040	0.712442
H1ESC	Rockfish small	GC_20	244040	0.709353
H1ESC	Megalodon Remora	GC_40	2695561	0.728719
H1ESC	Megalodon Rerio	GC_40	2695561	0.697527
H1ESC	Nanopolish	GC_40	2695561	0.738398
H1ESC	Rockfish base	GC_40	2695561	0.709384
H1ESC	Rockfish small	GC_40	2695561	0.714979
H1ESC	Megalodon Remora	GC_60	6256058	0.793558
H1ESC	Megalodon Rerio	GC_60	6256058	0.77984
H1ESC	Nanopolish	GC_60	6256058	0.799651
H1ESC	Rockfish base	GC_60	6256058	0.798031
H1ESC	Rockfish small	GC_60	6256058	0.800493
H1ESC	Megalodon Remora	GC_80	6497140	0.8728
H1ESC	Megalodon Rerio	GC_80	6497140	0.871358
H1ESC	Nanopolish	GC_80	6497140	0.869841
H1ESC	Rockfish base	GC_80	6497140	0.880263
H1ESC	Rockfish small	GC_80	6497140	0.881502
K562	Megalodon Remora	WGBS	2223	0.880518
K562	Megalodon Rerio	WGBS	2223	0.906142
K562	Nanopolish	WGBS	2223	0.903876
K562	Rockfish base	WGBS	2223	0.90658
K562	Rockfish small	WGBS	2223	0.907612
K562	Megalodon Remora	NON_SINGLETON	1106	0.844215
K562	Megalodon Rerio	NON_SINGLETON	1106	0.874997
K562	Nanopolish	NON_SINGLETON	1106	0.91285
K562	Rockfish base	NON_SINGLETON	1106	0.886512
K562	Rockfish small	NON_SINGLETON	1106	0.887747
K562	Megalodon Remora	SINGLETON	1117	0.909771
K562	Megalodon Rerio	SINGLETON	1117	0.933267
K562	Nanopolish	SINGLETON	1117	0.899822
K562	Rockfish base	SINGLETON	1117	0.922519
K562	Rockfish small	SINGLETON	1117	0.923368
K562	Megalodon Remora	EXON	89	0.753515
K562	Megalodon Rerio	EXON	89	0.787339
K562	Nanopolish	EXON	89	0.833052
K562	Rockfish base	EXON	89	0.795927
K562	Rockfish small	EXON	89	0.797118
K562	Megalodon Remora	INTERGENIC	1221	0.486843
K562	Megalodon Rerio	INTERGENIC	1221	0.573484
K562	Nanopolish	INTERGENIC	1221	0.461356
K562	Rockfish base	INTERGENIC	1221	0.584532
K562	Rockfish small	INTERGENIC	1221	0.604649
K562	Megalodon Remora	INTRON	373	0.936066
K562	Megalodon Rerio	INTRON	373	0.932989
K562	Nanopolish	INTRON	373	0.937128
K562	Rockfish base	INTRON	373	0.926592
K562	Rockfish small	INTRON	373	0.923863
K562	Megalodon Remora	PROMOTER	540	0.856177
K562	Megalodon Rerio	PROMOTER	540	0.880467
K562	Nanopolish	PROMOTER	540	0.937056
K562	Rockfish base	PROMOTER	540	0.899619
K562	Rockfish small	PROMOTER	540	0.900239
K562	Megalodon Remora	ISLAND	352	0.553422
K562	Megalodon Rerio	ISLAND	352	0.610784
K562	Nanopolish	ISLAND	352	0.791785
K562	Rockfish base	ISLAND	352	0.631297
K562	Rockfish small	ISLAND	352	0.633519
K562	Megalodon Remora	SHELF	96	0.744433
K562	Megalodon Rerio	SHELF	96	0.809948
K562	Nanopolish	SHELF	96	0.771512
K562	Rockfish base	SHELF	96	0.840106
K562	Rockfish small	SHELF	96	0.846438
K562	Megalodon Remora	SHORE	173	0.71531
K562	Megalodon Rerio	SHORE	173	0.767735
K562	Nanopolish	SHORE	173	0.750779
K562	Rockfish base	SHORE	173	0.759541
K562	Rockfish small	SHORE	173	0.760885
K562	Megalodon Remora	DNA_TRANSPOSON	17	0.616484
K562	Megalodon Rerio	DNA_TRANSPOSON	17	0.58569
K562	Nanopolish	DNA_TRANSPOSON	17	0.865003
K562	Rockfish base	DNA_TRANSPOSON	17	0.580764
K562	Rockfish small	DNA_TRANSPOSON	17	0.624269
K562	Megalodon Remora	LINE	22	0.883952
K562	Megalodon Rerio	LINE	22	0.85434
K562	Nanopolish	LINE	22	0.861208
K562	Rockfish base	LINE	22	0.854186
K562	Rockfish small	LINE	22	0.847449
K562	Megalodon Remora	LTR	17	0.961097
K562	Megalodon Rerio	LTR	17	0.968151
K562	Nanopolish	LTR	17	0.952311
K562	Rockfish base	LTR	17	0.970622
K562	Rockfish small	LTR	17	0.948677
K562	Megalodon Remora	OTHER	628	0.373364
K562	Megalodon Rerio	OTHER	628	0.481768
K562	Nanopolish	OTHER	628	0.349184
K562	Rockfish base	OTHER	628	0.427553
K562	Rockfish small	OTHER	628	0.428044
K562	Megalodon Remora	SINE	151	0.945237
K562	Megalodon Rerio	SINE	151	0.944527
K562	Nanopolish	SINE	151	0.939559
K562	Rockfish base	SINE	151	0.936998
K562	Rockfish small	SINE	151	0.938203
K562	Megalodon Remora	GC_100	332	0.823129
K562	Megalodon Rerio	GC_100	332	0.855783
K562	Nanopolish	GC_100	332	0.904451
K562	Rockfish base	GC_100	332	0.868867
K562	Rockfish small	GC_100	332	0.865807
K562	Megalodon Remora	GC_20	23	0.825683
K562	Megalodon Rerio	GC_20	23	0.801393
K562	Nanopolish	GC_20	23	0.920758
K562	Rockfish base	GC_20	23	0.806206
K562	Rockfish small	GC_20	23	0.80907
K562	Megalodon Remora	GC_40	456	0.871213
K562	Megalodon Rerio	GC_40	456	0.912121
K562	Nanopolish	GC_40	456	0.86474
K562	Rockfish base	GC_40	456	0.89039
K562	Rockfish small	GC_40	456	0.895534
K562	Megalodon Remora	GC_60	730	0.87787
K562	Megalodon Rerio	GC_60	730	0.91761
K562	Nanopolish	GC_60	730	0.894313
K562	Rockfish base	GC_60	730	0.914718
K562	Rockfish small	GC_60	730	0.915143
K562	Megalodon Remora	GC_80	682	0.905852
K562	Megalodon Rerio	GC_80	682	0.914655
K562	Nanopolish	GC_80	682	0.925664
K562	Rockfish base	GC_80	682	0.917295
K562	Rockfish small	GC_80	682	0.919035
HX1	Megalodon Remora	WGBS	20698686	0.845805
HX1	Megalodon Rerio	WGBS	20698686	0.826326
HX1	Nanopolish	WGBS	20698686	0.831223
HX1	Rockfish base	WGBS	20698686	0.851428
HX1	Rockfish small	WGBS	20698686	0.850024
HX1	Megalodon Remora	NON_SINGLETON	5763059	0.91965
HX1	Megalodon Rerio	NON_SINGLETON	5763059	0.913666
HX1	Nanopolish	NON_SINGLETON	5763059	0.920646
HX1	Rockfish base	NON_SINGLETON	5763059	0.93172
HX1	Rockfish small	NON_SINGLETON	5763059	0.933139
HX1	Megalodon Remora	SINGLETON	14935627	0.781656
HX1	Megalodon Rerio	SINGLETON	14935627	0.757652
HX1	Nanopolish	SINGLETON	14935627	0.760337
HX1	Rockfish base	SINGLETON	14935627	0.786234
HX1	Rockfish small	SINGLETON	14935627	0.787687
HX1	Megalodon Remora	EXON	779615	0.803329
HX1	Megalodon Rerio	EXON	779615	0.778469
HX1	Nanopolish	EXON	779615	0.787571
HX1	Rockfish base	EXON	779615	0.810723
HX1	Rockfish small	EXON	779615	0.810928
HX1	Megalodon Remora	INTERGENIC	6729100	0.744067
HX1	Megalodon Rerio	INTERGENIC	6729100	0.720831
HX1	Nanopolish	INTERGENIC	6729100	0.727355
HX1	Rockfish base	INTERGENIC	6729100	0.747105
HX1	Rockfish small	INTERGENIC	6729100	0.752819
HX1	Megalodon Remora	INTRON	9249740	0.743368
HX1	Megalodon Rerio	INTRON	9249740	0.713204
HX1	Nanopolish	INTRON	9249740	0.721736
HX1	Rockfish base	INTRON	9249740	0.761773
HX1	Rockfish small	INTRON	9249740	0.76133
HX1	Megalodon Remora	PROMOTER	3940231	0.935524
HX1	Megalodon Rerio	PROMOTER	3940231	0.930412
HX1	Nanopolish	PROMOTER	3940231	0.930031
HX1	Rockfish base	PROMOTER	3940231	0.939743
HX1	Rockfish small	PROMOTER	3940231	0.939807
HX1	Megalodon Remora	ISLAND	663530	0.947913
HX1	Megalodon Rerio	ISLAND	663530	0.960828
HX1	Nanopolish	ISLAND	663530	0.952359
HX1	Rockfish base	ISLAND	663530	0.96344
HX1	Rockfish small	ISLAND	663530	0.962808
HX1	Megalodon Remora	SHELF	1033917	0.873391
HX1	Megalodon Rerio	SHELF	1033917	0.86436
HX1	Nanopolish	SHELF	1033917	0.863316
HX1	Rockfish base	SHELF	1033917	0.882061
HX1	Rockfish small	SHELF	1033917	0.881631
HX1	Megalodon Remora	SHORE	1271282	0.926086
HX1	Megalodon Rerio	SHORE	1271282	0.922615
HX1	Nanopolish	SHORE	1271282	0.918309
HX1	Rockfish base	SHORE	1271282	0.930436
HX1	Rockfish small	SHORE	1271282	0.929959
HX1	Megalodon Remora	DNA_TRANSPOSON	292768	0.745153
HX1	Megalodon Rerio	DNA_TRANSPOSON	292768	0.708284
HX1	Nanopolish	DNA_TRANSPOSON	292768	0.7293
HX1	Rockfish base	DNA_TRANSPOSON	292768	0.759491
HX1	Rockfish small	DNA_TRANSPOSON	292768	0.759164
HX1	Megalodon Remora	LINE	1335210	0.693998
HX1	Megalodon Rerio	LINE	1335210	0.660698
HX1	Nanopolish	LINE	1335210	0.68185
HX1	Rockfish base	LINE	1335210	0.713881
HX1	Rockfish small	LINE	1335210	0.714997
HX1	Megalodon Remora	LTR	839826	0.71274
HX1	Megalodon Rerio	LTR	839826	0.682182
HX1	Nanopolish	LTR	839826	0.6847
HX1	Rockfish base	LTR	839826	0.731866
HX1	Rockfish small	LTR	839826	0.733366
HX1	Megalodon Remora	OTHER	373819	0.818261
HX1	Megalodon Rerio	OTHER	373819	0.816199
HX1	Nanopolish	OTHER	373819	0.823851
HX1	Rockfish base	OTHER	373819	0.738877
HX1	Rockfish small	OTHER	373819	0.755279
HX1	Megalodon Remora	SINE	2980583	0.67415
HX1	Megalodon Rerio	SINE	2980583	0.633698
HX1	Nanopolish	SINE	2980583	0.626814
HX1	Rockfish base	SINE	2980583	0.712066
HX1	Rockfish small	SINE	2980583	0.707101
HX1	Megalodon Remora	GC_100	2381169	0.91072
HX1	Megalodon Rerio	GC_100	2381169	0.907852
HX1	Nanopolish	GC_100	2381169	0.896229
HX1	Rockfish base	GC_100	2381169	0.921155
HX1	Rockfish small	GC_100	2381169	0.922231
HX1	Megalodon Remora	GC_20	286602	0.799625
HX1	Megalodon Rerio	GC_20	286602	0.761823
HX1	Nanopolish	GC_20	286602	0.783153
HX1	Rockfish base	GC_20	286602	0.793902
HX1	Rockfish small	GC_20	286602	0.793457
HX1	Megalodon Remora	GC_40	3206665	0.789145
HX1	Megalodon Rerio	GC_40	3206665	0.758132
HX1	Nanopolish	GC_40	3206665	0.780472
HX1	Rockfish base	GC_40	3206665	0.774003
HX1	Rockfish small	GC_40	3206665	0.777638
HX1	Megalodon Remora	GC_60	7389753	0.81396
HX1	Megalodon Rerio	GC_60	7389753	0.790151
HX1	Nanopolish	GC_60	7389753	0.80398
HX1	Rockfish base	GC_60	7389753	0.818906
HX1	Rockfish small	GC_60	7389753	0.82
HX1	Megalodon Remora	GC_80	7434497	0.855884
HX1	Megalodon Rerio	GC_80	7434497	0.843105
HX1	Nanopolish	GC_80	7434497	0.842908
HX1	Rockfish base	GC_80	7434497	0.866528
HX1	Rockfish small	GC_80	7434497	0.866541
R9.4.1 Mouse	Megalodon Remora	WGBS	9624420	0.70142
R9.4.1 Mouse	Megalodon Rerio	WGBS	9624420	0.762667
R9.4.1 Mouse	Nanopolish	WGBS	9624420	0.77522
R9.4.1 Mouse	Rockfish base	WGBS	9624420	0.78635
R9.4.1 Mouse	Rockfish small	WGBS	9624420	0.79078
R10.4.1 NA12878	Remora	WGBS	50162888	0.909687
R10.4.1 NA12878	Rockfish	WGBS	50162888	0.909272
R10.4.1 NA12878	Remora	NON_SINGLETON	15705727	0.898323
R10.4.1 NA12878	Rockfish	NON_SINGLETON	15705727	0.895727
R10.4.1 NA12878	Remora	SINGLETON	34457161	0.909509
R10.4.1 NA12878	Rockfish	SINGLETON	34457161	0.910159
R10.4.1 NA12878	Remora	EXON	1917141	0.898801
R10.4.1 NA12878	Rockfish	EXON	1917141	0.9039
R10.4.1 NA12878	Remora	INTERGENIC	16255356	0.889151
R10.4.1 NA12878	Rockfish	INTERGENIC	16255356	0.885643
R10.4.1 NA12878	Remora	INTRON	21424971	0.910788
R10.4.1 NA12878	Rockfish	INTRON	21424971	0.909889
R10.4.1 NA12878	Remora	PROMOTER	10565420	0.924305
R10.4.1 NA12878	Rockfish	PROMOTER	10565420	0.929192
R10.4.1 NA12878	Remora	ISLAND	2508418	0.901574
R10.4.1 NA12878	Rockfish	ISLAND	2508418	0.916589
R10.4.1 NA12878	Remora	SHELF	2750759	0.892959
R10.4.1 NA12878	Rockfish	SHELF	2750759	0.899077
R10.4.1 NA12878	Remora	SHORE	3402728	0.910111
R10.4.1 NA12878	Rockfish	SHORE	3402728	0.915641
R10.4.1 NA12878	Remora	DNA_TRANSPOSON	608842	0.917921
R10.4.1 NA12878	Rockfish	DNA_TRANSPOSON	608842	0.919442
R10.4.1 NA12878	Remora	LINE	2871741	0.910683
R10.4.1 NA12878	Rockfish	LINE	2871741	0.911178
R10.4.1 NA12878	Remora	LTR	1984486	0.905475
R10.4.1 NA12878	Rockfish	LTR	1984486	0.908357
R10.4.1 NA12878	Remora	OTHER	970185	0.857844
R10.4.1 NA12878	Rockfish	OTHER	970185	0.840614
R10.4.1 NA12878	Remora	SINE	7189794	0.893201
R10.4.1 NA12878	Rockfish	SINE	7189794	0.878798
R10.4.1 NA12878	Remora	GC_100	6501996	0.901751
R10.4.1 NA12878	Rockfish	GC_100	6501996	0.907679
R10.4.1 NA12878	Remora	GC_20	595547	0.926177
R10.4.1 NA12878	Rockfish	GC_20	595547	0.921329
R10.4.1 NA12878	Remora	GC_40	7093200	0.920304
R10.4.1 NA12878	Rockfish	GC_40	7093200	0.912513
R10.4.1 NA12878	Remora	GC_60	17289989	0.911245
R10.4.1 NA12878	Rockfish	GC_60	17289989	0.909934
R10.4.1 NA12878	Remora	GC_80	18682156	0.902221
R10.4.1 NA12878	Rockfish	GC_80	18682156	0.903259
R10.4.1 Mouse	Remora	WGBS	36588991	0.800626
R10.4.1 Mouse	Rockfish	WGBS	36588991	0.808153

## Sheet: Supplementary Data 4
Supplementary Table 4: The number of highly confident sites for WGBS and Rockfish small (RF). We define three types of highly confident positions (1) WGBS and Rockfish are concordant, (2) WGBS and Rockfish calls differ with the target tool having support from at least one other ONT-based method, (3) WGBS without support and Rockfish without call and vice-versa. A CpG site is defined as positive i…
Annotation	Prediction	Method	Type	Value
WGS	Positive	WGBS	WGBS and RF	26180697
WGS	Positive	WGBS	WGBS supported, RF different	769968
WGS	Positive	WGBS	WGBS not supported, RF not called	100533
WGS	Positive	RF	WGBS and RF	26180697
WGS	Positive	RF	RF supported, WGBS different	7468303
WGS	Positive	RF	RF not supported, WGBS not called	519890
WGS	Negative	WGBS	WGBS and RF	21179380
WGS	Negative	WGBS	WGBS supported, RF different	2364285
WGS	Negative	WGBS	WGBS not supported, RF not called	89349
WGS	Negative	RF	WGBS and RF	21179380
WGS	Negative	RF	RF supported, WGBS different	5028569
WGS	Negative	RF	RF not supported, WGBS not called	354038
Promoters	Positive	WGBS	WGBS and RF	5268895
Promoters	Positive	WGBS	WGBS supported, RF different	134784
Promoters	Positive	WGBS	WGBS not supported, RF not called	1742
Promoters	Positive	RF	WGBS and RF	5268895
Promoters	Positive	RF	RF supported, WGBS different	1162331
Promoters	Positive	RF	RF not supported, WGBS not called	75560
Promoters	Negative	WGBS	WGBS and RF	5041754
Promoters	Negative	WGBS	WGBS supported, RF different	315503
Promoters	Negative	WGBS	WGBS not supported, RF not called	1964
Promoters	Negative	RF	WGBS and RF	5041754
Promoters	Negative	RF	RF supported, WGBS different	1696928
Promoters	Negative	RF	RF not supported, WGBS not called	47461
Exons	Positive	WGBS	WGBS and RF	1321231
Exons	Positive	WGBS	WGBS supported, RF different	28429
Exons	Positive	WGBS	WGBS not supported, RF not called	183
Exons	Positive	RF	WGBS and RF	1321231
Exons	Positive	RF	RF supported, WGBS different	225834
Exons	Positive	RF	RF not supported, WGBS not called	17316
Exons	Negative	WGBS	WGBS and RF	496760
Exons	Negative	WGBS	WGBS supported, RF different	66651
Exons	Negative	WGBS	WGBS not supported, RF not called	172
Exons	Negative	RF	WGBS and RF	496760
Exons	Negative	RF	RF supported, WGBS different	174821
Exons	Negative	RF	RF not supported, WGBS not called	11755
Introns	Positive	WGBS	WGBS and RF	12557313
Introns	Positive	WGBS	WGBS supported, RF different	300729
Introns	Positive	WGBS	WGBS not supported, RF not called	2284
Introns	Positive	RF	WGBS and RF	12557313
Introns	Positive	RF	RF supported, WGBS different	2385965
Introns	Positive	RF	RF not supported, WGBS not called	31817
Introns	Negative	WGBS	WGBS and RF	7775527
Introns	Negative	WGBS	WGBS supported, RF different	979948
Introns	Negative	WGBS	WGBS not supported, RF not called	1829
Introns	Negative	RF	WGBS and RF	7775527
Introns	Negative	RF	RF supported, WGBS different	1032527
Introns	Negative	RF	RF not supported, WGBS not called	11864
Intergenic	Positive	WGBS	WGBS and RF	7033258
Intergenic	Positive	WGBS	WGBS supported, RF different	306026
Intergenic	Positive	WGBS	WGBS not supported, RF not called	96324
Intergenic	Positive	RF	WGBS and RF	7033258
Intergenic	Positive	RF	RF supported, WGBS different	3694173
Intergenic	Positive	RF	RF not supported, WGBS not called	395197
Intergenic	Negative	WGBS	WGBS and RF	7865339
Intergenic	Negative	WGBS	WGBS supported, RF different	1002183
Intergenic	Negative	WGBS	WGBS not supported, RF not called	85384
Intergenic	Negative	RF	WGBS and RF	7865339
Intergenic	Negative	RF	RF supported, WGBS different	2124293
Intergenic	Negative	RF	RF not supported, WGBS not called	282958
LINE	Positive	WGBS	WGBS and RF	1387805
LINE	Positive	WGBS	WGBS supported, RF different	47010
LINE	Positive	WGBS	WGBS not supported, RF not called	439
LINE	Positive	RF	WGBS and RF	1387805
LINE	Positive	RF	RF supported, WGBS different	319730
LINE	Positive	RF	RF not supported, WGBS not called	5743
LINE	Negative	WGBS	WGBS and RF	1537681
LINE	Negative	WGBS	WGBS supported, RF different	150126
LINE	Negative	WGBS	WGBS not supported, RF not called	611
LINE	Negative	RF	WGBS and RF	1537681
LINE	Negative	RF	RF supported, WGBS different	202420
LINE	Negative	RF	RF not supported, WGBS not called	1830
SINE	Positive	WGBS	WGBS and RF	4913786
SINE	Positive	WGBS	WGBS supported, RF different	63440
SINE	Positive	WGBS	WGBS not supported, RF not called	1172
SINE	Positive	RF	WGBS and RF	4913786
SINE	Positive	RF	RF supported, WGBS different	923193
SINE	Positive	RF	RF not supported, WGBS not called	16098
SINE	Negative	WGBS	WGBS and RF	1479527
SINE	Negative	WGBS	WGBS supported, RF different	378267
SINE	Negative	WGBS	WGBS not supported, RF not called	932
SINE	Negative	RF	WGBS and RF	1479527
SINE	Negative	RF	RF supported, WGBS different	209338
SINE	Negative	RF	RF not supported, WGBS not called	3293
LTR	Positive	WGBS	WGBS and RF	847314
LTR	Positive	WGBS	WGBS supported, RF different	30775
LTR	Positive	WGBS	WGBS not supported, RF not called	333
LTR	Positive	RF	WGBS and RF	847314
LTR	Positive	RF	RF supported, WGBS different	202581
LTR	Positive	RF	RF not supported, WGBS not called	3381
LTR	Negative	WGBS	WGBS and RF	950170
LTR	Negative	WGBS	WGBS supported, RF different	95907
LTR	Negative	WGBS	WGBS not supported, RF not called	413
LTR	Negative	RF	WGBS and RF	950170
LTR	Negative	RF	RF supported, WGBS different	120195
LTR	Negative	RF	RF not supported, WGBS not called	1486
DNA T.	Positive	WGBS	WGBS and RF	325138
DNA T.	Positive	WGBS	WGBS supported, RF different	10321
DNA T.	Positive	WGBS	WGBS not supported, RF not called	60
DNA T.	Positive	RF	WGBS and RF	325138
DNA T.	Positive	RF	RF supported, WGBS different	56912
DNA T.	Positive	RF	RF not supported, WGBS not called	1976
DNA T.	Negative	WGBS	WGBS and RF	293510
DNA T.	Negative	WGBS	WGBS supported, RF different	29174
DNA T.	Negative	WGBS	WGBS not supported, RF not called	90
DNA T.	Negative	RF	WGBS and RF	293510
DNA T.	Negative	RF	RF supported, WGBS different	42808
DNA T.	Negative	RF	RF not supported, WGBS not called	993
Other	Positive	WGBS	WGBS and RF	443468
Other	Positive	WGBS	WGBS supported, RF different	52067
Other	Positive	WGBS	WGBS not supported, RF not called	42970
Other	Positive	RF	WGBS and RF	443468
Other	Positive	RF	RF supported, WGBS different	1008664
Other	Positive	RF	RF not supported, WGBS not called	175797
Other	Negative	WGBS	WGBS and RF	415606
Other	Negative	WGBS	WGBS supported, RF different	71152
Other	Negative	WGBS	WGBS not supported, RF not called	39293
Other	Negative	RF	WGBS and RF	415606
Other	Negative	RF	RF supported, WGBS different	797368
Other	Negative	RF	RF not supported, WGBS not called	129722

## Sheet: Supplementary Data 5
Supplementary Table 5: Execution time, CPU, GPU and memory usage for each ONT-base tool on the K562 R9.4.1 dataset. All commands were run three times. The range for each command is reported as (mean +/- std). The same basecalling evaluation (Command = Guppy) is reported for both Nanopolish and Rockfish. For Python-based tools (Megalodon Remora, Megalodon Rerio, Rockfish base, Rockfish small) comp…
Tool	Command	Time Range	Mean time	Mean CPU Usage	Peak memory usage (MB)	Mean GPU-Util %	Max GPU Mem-Usage %
Nanopolish	Guppy	11751 ± 1 [s]	11751	2.087 ± 0.01	2043.56	99.54% ± 0.03%	54%
Nanopolish	Index	375.549 ± 0.636 [s]	375.549	0.99 ± 0	98.14	N/A	N/A
Nanopolish	Align	714.098 ± 3.051 [s]	714.098	13.60 ± 0.07	27135.8	N/A	N/A
Nanopolish	Call methylation	2112.651 ± 10.245 [s]	2112.65	17.28 ± 0.5	4990.29	N/A	N/A
Megalodon Remora	Call methylation	12475 ± 18.19 [s]	12475	12.06 ± 0.03	36421.1	93.81% ± 0.1%	54%
Megalodon Rerio	Call methylation	3143.33 ± 35.16 [s]	3143.33	14.74 ± 0.21	31859.1	68.34% ± 1%	43%
Rockfish base	Guppy	11751 ± 1 [s]	11751	2.087 ± 0.01	2043.56	99.54% ± 0.03%	54%
Rockfish base	Call methylation	13580 ± 32.14 [s]	13580	2.67 ± 0.01	29347.6	98.60% ± 0.09%	68%
Rockfish small	Guppy	11751 ± 1 [s]	11751	2.087 ± 0.01	2043.56	99.54% ± 0.03%	54%
Rockfish small	Call methylation	2976 ± 13.75 [s]	2976	9.22 ± 0.07	31071.4	92.00% ± 0.4%	72%

## Sheet: Supplementary Data 6
Supplementary Table 6: List of hyperparameters used for the Rockfish models. Rockfish small differs in the size of the features, the number of encoder and decoder layers and feed-forward dimension.
Hyperparamter	Rockfish base	Rockfish small	Rockfish R10.4.1
Alpha (Loss weighting)	0.1	0.1	0.05
Attention dropout	0.1	0.1	0.1
Bases mask probability	0.15	0.15	0.2
Bases random mask probability	0.1	0.1	0.1
Codebook size	64	64	N/A
Feedforward dimension	2048	1024	2048
Features	384	128	256
Learning rate	0.0003	0.0003	0.0003
Weight decay	0.0001	0.0001	0.001
Gradient clipping (L2 norm)	1	1	1
Encoder layers	12	6	12
Decoder layers	12	6	12
Number of heads	8	8	8
Positional dropout	0.1	0.1	0.1
Signal mask probability	0.1	0.1	0

## Sheet: Supplementary Data 7
Supplementary Table 7: Distribution of proportions of positions not included in evaluation due low coverage (coverage threshold is set to 5). The positions with the insufficient coverage for Remora are split into two types: positions with overall coverage below threshold (counting modified, canonical and filtered call) - Remora proportion, and positions with valid coverage below threshold (counti…
Dataset	Annotation	Count	Rockfish proportion	Remora proportion	Remora filter proportion
R10.4.1 NA12878	NON_SINGLETON	23426666	0.04616	0.042421	0.02769
R10.4.1 NA12878	SINGLETON	44366312	0.0203384	0.0193109	0.003315
R10.4.1 NA12878	INTERGENIC	27231382	0.061065	0.058138	0.006047
R10.4.1 NA12878	PROMOTER	13863722	0.0159527	0.0133414	0.03889
R10.4.1 NA12878	INTRON	24337556	0.0019	0.001571	0.002425
R10.4.1 NA12878	EXON	2360318	0.022636	0.0187132	0.0139396
R10.4.1 NA12878	ISLAND	4583496	0.038023	0.031951	0.100898
R10.4.1 NA12878	SHELF	3686976	0.0371285	0.033176	0.0170275
R10.4.1 NA12878	SHORE	4337639	0.020158	0.0183743	0.019924
R10.4.1 NA12878	LTR	2200354	0.003353	0.003032	0.001598
R10.4.1 NA12878	OTHER	5547251	0.143705	0.135705	0.019055
R10.4.1 NA12878	SINE	7838156	0.004585	0.004132	0.000907
R10.4.1 NA12878	LINE	3554738	0.002997	0.002611	0.002039
R10.4.1 NA12878	DNA_TRANSPOSON	747647	0.0133098	0.0112058	0.004288
R10.4.1 NA12878	GC_80	23018377	0.0180516	0.0164422	0.0128163
R10.4.1 NA12878	GC_40	12057340	0.056111	0.053632	0.003831
R10.4.1 NA12878	GC_100	8576584	0.0196395	0.016307	0.039182
R10.4.1 NA12878	GC_20	875940	0.027239	0.0259561	0.001711
R10.4.1 NA12878	GC_60	23264737	0.03006	0.0284898	0.00503
R10.4.1 Mouse	NON_SINGLETON	9593196	0.0186408	0.015983	0.034483
R10.4.1 Mouse	SINGLETON	34252202	0.008983	0.00878	0.002514
R10.4.1 Mouse	EXON	2013524	0.001935	0.001873	0.003412
R10.4.1 Mouse	PROMOTER	8231098	0.022867	0.019577	0.040783
R10.4.1 Mouse	INTRON	15153502	0.001293	0.001244	0.001289
R10.4.1 Mouse	INTERGENIC	18447274	0.0148969	0.0146518	0.002971
R10.4.1 Mouse	ISLAND	1857564	0.068863	0.057128	0.138802
R10.4.1 Mouse	SHELVE	1517176	0.005807	0.004986	0.0174218
R10.4.1 Mouse	SHORE	1823012	0.014845	0.0129763	0.0271743
R10.4.1 Mouse	LINE	6543832	0.012732	0.0125318	0.002234
R10.4.1 Mouse	LTR	5670130	0.0194971	0.0192124	0.002968
R10.4.1 Mouse	SINE	3705074	0.002403	0.00236	0.000632
R10.4.1 Mouse	DNA_TRANSPOSON	410582	0.001576	0.001554	0.000558
R10.4.1 Mouse	OTHER	756120	0.033545	0.026871	0.06293
R10.4.1 Mouse	GC_20	80366	0.0162631	0.016089	0.00107
R10.4.1 Mouse	GC_60	14629206	0.009202	0.008934	0.003329
R10.4.1 Mouse	GC_80	13716656	0.0106411	0.009878	0.0108159
R10.4.1 Mouse	GC_40	5416216	0.0102793	0.0101274	0.001408
R10.4.1 Mouse	GC_100	4018722	0.020527	0.0172286	0.0395178

## Sheet: Supplementary Data 8
Supplementary Table 8: Distribution of proportions of high-filtering positions (HFP) with a sufficient valid coverage but above expected number of filtered calls (> 10%).
Dataset	Annotation	Count	HFP proportion
R10.4.1 NA12878	NON_SINGLETON	23426666	0.286249
R10.4.1 NA12878	SINGLETON	44366312	0.137964
R10.4.1 NA12878	PROMOTER	13863722	0.278198
R10.4.1 NA12878	EXON	2360318	0.241337
R10.4.1 NA12878	INTRON	24337556	0.17342
R10.4.1 NA12878	INTERGENIC	27231382	0.153489
R10.4.1 NA12878	SHORE	4337639	0.252011
R10.4.1 NA12878	SHELF	3686976	0.254082
R10.4.1 NA12878	ISLAND	4583496	0.43359
R10.4.1 NA12878	SINE	7838156	0.246902
R10.4.1 NA12878	OTHER	5547251	0.152531
R10.4.1 NA12878	LINE	3554738	0.118372
R10.4.1 NA12878	LTR	2200354	0.151287
R10.4.1 NA12878	DNA_TRANSPOSON	747647	0.148551
R10.4.1 NA12878	GC_20	875940	0.0826575
R10.4.1 NA12878	GC_100	8576584	0.308137
R10.4.1 NA12878	GC_40	12057340	0.112487
R10.4.1 NA12878	GC_60	23264737	0.158602
R10.4.1 NA12878	GC_80	23018377	0.220064
R10.4.1 Mouse	NON_SINGLETON	9593196	0.286904
R10.4.1 Mouse	SINGLETON	34252202	0.216158
R10.4.1 Mouse	EXON	2013524	0.280478
R10.4.1 Mouse	PROMOTER	8231098	0.252372
R10.4.1 Mouse	INTRON	15153502	0.267829
R10.4.1 Mouse	INTERGENIC	18447274	0.187324
R10.4.1 Mouse	ISLAND	1857564	0.237171
R10.4.1 Mouse	SHELVE	1517176	0.292053
R10.4.1 Mouse	SHORE	1823012	0.257099
R10.4.1 Mouse	OTHER	756120	0.306832
R10.4.1 Mouse	LINE	6543832	0.16648
R10.4.1 Mouse	DNA_TRANSPOSON	410582	0.226985
R10.4.1 Mouse	SINE	3705074	0.256521
R10.4.1 Mouse	LTR	5670130	0.199561
R10.4.1 Mouse	GC_20	80366	0.112971
R10.4.1 Mouse	GC_60	14629206	0.223938
R10.4.1 Mouse	GC_40	5416216	0.170758
R10.4.1 Mouse	GC_100	4018722	0.275475
R10.4.1 Mouse	GC_80	13716656	0.253412

## Sheet: Supplementary Data 9
Supplementary Table 9: Site-level evaluation in CpG poor and CpG rich promoter regions for all positions and high-filtering positions (HFP).
Dataset	Tool	Region	Count	Accuracy	Precision	Recall	FPR	F1
R10.4.1 NA12878	Remora	CpG poor	1715734	0.995443	0.994313	0.997801	0.007765	0.996054
R10.4.1 NA12878	Remora	CpG poor HFP	446555	0.989697	0.982416	0.997591	0.018468	0.989945
R10.4.1 NA12878	Rockfish	CpG poor	1715734	0.996749	0.996921	0.997441	0.004191	0.997181
R10.4.1 NA12878	Rockfish	CpG poor HFP	446555	0.995524	0.99529	0.995908	0.004874	0.995599
R10.4.1 NA12878	Remora	CpG rich	1707093	0.994577	0.946247	0.988756	0.004913	0.967035
R10.4.1 NA12878	Remora	CpG rich HFP	751122	0.989807	0.846511	0.98277	0.009806	0.909566
R10.4.1 NA12878	Rockfish	CpG rich	1707093	0.997452	0.989004	0.979216	0.000952	0.984086
R10.4.1 NA12878	Rockfish	CpG rich HFP	751122	0.996806	0.982473	0.955815	0.000938	0.968961
R10.4.1 Mouse	Remora	CpG poor	560058	0.994202	0.993461	0.970139	0.001216	0.981662
R10.4.1 Mouse	Remora	CpG poor HFP	128141	0.990713	0.988787	0.960645	0.00247	0.974513
R10.4.1 Mouse	Rockfish	CpG poor	560058	0.995477	0.994456	0.977172	0.001037	0.985738
R10.4.1 Mouse	Rockfish	CpG poor HFP	128141	0.995419	0.993335	0.981801	0.001493	0.987534
R10.4.1 Mouse	Remora	CpG rich	853412	0.999584	0.914264	0.94741	0.000262	0.930542
R10.4.1 Mouse	Remora	CpG rich HFP	231434	0.99908	0.8451	0.923963	0.000638	0.882774
R10.4.1 Mouse	Rockfish	CpG rich	853412	0.999753	0.955248	0.960956	0.000133	0.958093
R10.4.1 Mouse	Rockfish	CpG rich HFP	231434	0.999667	0.955121	0.956221	0.000169	0.955671

## Sheet: Supplementary Data 10
Supplementary Table 10: Site-level evaluation in CpG poor and CpG rich promoter regions for all positions and high-filtering positions (HFP).
Dataset	Tool	Region	Count	Correlation
R10.4.1 NA12878	Remora	CpG poor	4700628	0.914332
R10.4.1 NA12878	Remora	CpG poor HFP	1148649	0.887069
R10.4.1 NA12878	Rockfish	CpG poor	4700628	0.919672
R10.4.1 NA12878	Rockfish	CpG poor HFP	1148649	0.914648
R10.4.1 NA12878	Remora	CpG rich	2618893	0.895005
R10.4.1 NA12878	Remora	CpG rich HFP	1120360	0.840294
R10.4.1 NA12878	Rockfish	CpG rich	2618893	0.905961
R10.4.1 NA12878	Rockfish	CpG rich HFP	1120360	0.868158
R10.4.1 Mouse	Remora	CpG poor	3269236	0.896032
R10.4.1 Mouse	Remora	CpG poor HFP	874062	0.859701
R10.4.1 Mouse	Rockfish	CpG poor	3269236	0.901771
R10.4.1 Mouse	Rockfish	CpG poor HFP	874062	0.887772
R10.4.1 Mouse	Remora	CpG rich	1458238	0.880505
R10.4.1 Mouse	Remora	CpG rich HFP	411013	0.869562
R10.4.1 Mouse	Rockfish	CpG rich	1458238	0.890787
R10.4.1 Mouse	Rockfish	CpG rich HFP	411013	0.904887

[truncated: 1 more sheets: Supplementary Data 11]
