# Supplementary material for: Rockfish: A transformer-based model for accurate 5-methylcytosine prediction from nanopore sequencing
Source: Nat Commun. 2024 Jul 3;15:5580. doi: 10.1038/s41467-024-49847-0 (PMC11222435; doi:10.1038/s41467-024-49847-0)
Supplement: Supplementary file 6 — Source Data [file 41467_2024_49847_MOESM6_ESM.zip]

Archive with 123 entries (111 files):
- source-data/
- __MACOSX/._source-data
- source-data/.Rhistory
- __MACOSX/source-data/._.Rhistory
- source-data/.DS_Store
- __MACOSX/source-data/._.DS_Store
- source-data/Figure S5/
- __MACOSX/source-data/._Figure S5
- source-data/Figure 6/
- source-data/Figure S10/
- source-data/Figure 4/
- source-data/Figure S8/
- source-data/Figure S1/
- source-data/Figure S6/
- source-data/Figure S7/
- source-data/Figure 2/
- __MACOSX/source-data/._Figure 2
- source-data/Figure S9/
- source-data/Figure 5/
- source-data/Figure S5/S5e.csv
- __MACOSX/source-data/Figure S5/._S5e.csv
- source-data/Figure S5/S5d.csv
- __MACOSX/source-data/Figure S5/._S5d.csv
- source-data/Figure S5/S5f.csv
- __MACOSX/source-data/Figure S5/._S5f.csv
- source-data/Figure S5/S5g.csv
- __MACOSX/source-data/Figure S5/._S5g.csv
- source-data/Figure S5/S5c.csv
- __MACOSX/source-data/Figure S5/._S5c.csv
- source-data/Figure S5/S5b.csv
- __MACOSX/source-data/Figure S5/._S5b.csv
- source-data/Figure S5/S5a.csv
- __MACOSX/source-data/Figure S5/._S5a.csv
- source-data/Figure S5/S5h.csv
- __MACOSX/source-data/Figure S5/._S5h.csv
- source-data/Figure 6/6a-technology-cov.csv
- __MACOSX/source-data/Figure 6/._6a-technology-cov.csv
- source-data/Figure 6/.DS_Store
- __MACOSX/source-data/Figure 6/._.DS_Store
- source-data/Figure 6/6a_cov_count.csv
- __MACOSX/source-data/Figure 6/._6a_cov_count.csv
- source-data/Figure 6/6d.csv
- __MACOSX/source-data/Figure 6/._6d.csv
- source-data/Figure 6/6b.csv
- __MACOSX/source-data/Figure 6/._6b.csv
- source-data/Figure 6/6c.csv
- __MACOSX/source-data/Figure 6/._6c.csv
- source-data/Figure S10/S10.csv
- __MACOSX/source-data/Figure S10/._S10.csv
- source-data/Figure 4/.DS_Store
- __MACOSX/source-data/Figure 4/._.DS_Store
- source-data/Figure 4/4d_acc_precision_recall_fpr_f1.xlsx
- __MACOSX/source-data/Figure 4/._4d_acc_precision_recall_fpr_f1.xlsx
- source-data/Figure 4/4c.xlsx
- __MACOSX/source-data/Figure 4/._4c.xlsx
- source-data/Figure 4/4b.xlsx
- __MACOSX/source-data/Figure 4/._4b.xlsx
- source-data/Figure 4/4a.xlsx
- __MACOSX/source-data/Figure 4/._4a.xlsx
- source-data/Figure 4/4d_corr.xlsx
- __MACOSX/source-data/Figure 4/._4d_corr.xlsx
- source-data/Figure S8/S8b.xlsx
- __MACOSX/source-data/Figure S8/._S8b.xlsx
- source-data/Figure S8/S8c.xlsx
- __MACOSX/source-data/Figure S8/._S8c.xlsx
- source-data/Figure S8/S8d_acc_precision_recall_fpr_f1.xlsx
- __MACOSX/source-data/Figure S8/._S8d_acc_precision_recall_fpr_f1.xlsx
- source-data/Figure S8/S8d_corr.xlsx
- __MACOSX/source-data/Figure S8/._S8d_corr.xlsx
- source-data/Figure S8/S8a.xlsx
- __MACOSX/source-data/Figure S8/._S8a.xlsx
- source-data/Figure S1/.DS_Store
- __MACOSX/source-data/Figure S1/._.DS_Store
- source-data/Figure S1/S1b.tsv
- __MACOSX/source-data/Figure S1/._S1b.tsv
- source-data/Figure S1/S1c.tsv
- __MACOSX/source-data/Figure S1/._S1c.tsv
- source-data/Figure S1/S1a.tsv
- __MACOSX/source-data/Figure S1/._S1a.tsv
- source-data/Figure S1/S1d.tsv
- __MACOSX/source-data/Figure S1/._S1d.tsv
- source-data/Figure S1/S1e.tsv
- __MACOSX/source-data/Figure S1/._S1e.tsv
- source-data/Figure S1/S1f.tsv
- __MACOSX/source-data/Figure S1/._S1f.tsv
- source-data/Figure S6/.DS_Store
- __MACOSX/source-data/Figure S6/._.DS_Store
- source-data/Figure S6/S6a.csv
- __MACOSX/source-data/Figure S6/._S6a.csv
- source-data/Figure S6/S6b.csv
- __MACOSX/source-data/Figure S6/._S6b.csv
- source-data/Figure S7/S7a.xlsx
- __MACOSX/source-data/Figure S7/._S7a.xlsx
- source-data/Figure S7/S7c.xlsx
- __MACOSX/source-data/Figure S7/._S7c.xlsx
- source-data/Figure S7/S7b.xlsx
- __MACOSX/source-data/Figure S7/._S7b.xlsx
- source-data/Figure 2/.DS_Store
- __MACOSX/source-data/Figure 2/._.DS_Store
- source-data/Figure 2/2c.csv
- __MACOSX/source-data/Figure 2/._2c.csv
- source-data/Figure 2/2b.csv
- __MACOSX/source-data/Figure 2/._2b.csv
- source-data/Figure 2/2e.tsv
- __MACOSX/source-data/Figure 2/._2e.tsv
- source-data/Figure 2/2d.tsv
- __MACOSX/source-data/Figure 2/._2d.tsv
- source-data/Figure S9/.DS_Store
- __MACOSX/source-data/Figure S9/._.DS_Store
- source-data/Figure S9/S9.csv
- __MACOSX/source-data/Figure S9/._S9.csv
- source-data/Figure 5/5b.csv
- __MACOSX/source-data/Figure 5/._5b.csv
- source-data/Figure 5/5c.csv
- __MACOSX/source-data/Figure 5/._5c.csv
- source-data/Figure 5/5d.csv
- __MACOSX/source-data/Figure 5/._5d.csv
- source-data/Figure 5/.DS_Store
- __MACOSX/source-data/Figure 5/._.DS_Store
- source-data/Figure 5/5e.csv
- __MACOSX/source-data/Figure 5/._5e.csv
- source-data/Figure 5/5f.csv
- __MACOSX/source-data/Figure 5/._5f.csv
