# Supplementary material for: Rockfish: A transformer-based model for accurate 5-methylcytosine prediction from nanopore sequencing
Source: Nat Commun. 2024 Jul 3;15:5580. doi: 10.1038/s41467-024-49847-0 (PMC11222435; doi:10.1038/s41467-024-49847-0)
Supplement: Supplementary file 6 — Source Data [file 41467_2024_49847_MOESM6_ESM.zip › source-data/Figure S5/S5e.csv]

xbin	ybin	value
1	1	2717329
2	1	673331
3	1	285976
4	1	176102
5	1	92634
6	1	53089
7	1	39026
8	1	33509
9	1	18749
10	1	19041
11	1	6264
12	1	10060
13	1	4731
14	1	4507
15	1	3369
16	1	2381
17	1	1547
18	1	1328
19	1	644
20	1	904
1	2	542120
2	2	379923
3	2	238542
4	2	179688
5	2	110773
6	2	66196
7	2	48047
8	2	39785
9	2	22019
10	2	20735
11	2	7650
12	2	8747
13	2	4766
14	2	3545
15	2	2541
16	2	1429
17	2	829
18	2	576
19	2	350
20	2	233
1	3	218560
2	3	211977
3	3	187136
4	3	174357
5	3	125103
6	3	82273
7	3	63208
8	3	53310
9	3	30253
10	3	29808
11	3	10829
12	3	13454
13	3	7347
14	3	5677
15	3	4392
16	3	2636
17	3	1660
18	3	1391
19	3	688
20	3	658
1	4	121359
2	4	141858
3	4	152956
4	4	178447
5	4	153025
6	4	116129
7	4	96681
8	4	88126
9	4	52085
10	4	51901
11	4	20326
12	4	25286
13	4	14051
14	4	11330
15	4	8684
16	4	5508
17	4	3400
18	4	2833
19	4	1490
20	4	1545
1	5	50336
2	5	70562
3	5	89284
4	5	125585
5	5	131703
6	5	113837
7	5	104809
8	5	100914
9	5	63902
10	5	64396
11	5	26430
12	5	29886
13	5	17839
14	5	13157
15	5	9419
16	5	5663
17	5	3483
18	5	2578
19	5	1441
20	5	921
1	6	23468
2	6	34577
3	6	48106
4	6	79471
5	6	95801
6	6	95483
7	6	98210
8	6	103556
9	6	71745
10	6	74906
11	6	32591
12	6	37291
13	6	22483
14	6	16911
15	6	12591
16	6	7518
17	6	4717
18	6	3598
19	6	2018
20	6	1437
1	7	14247
2	7	20586
3	7	30744
4	7	55346
5	7	74786
6	7	83433
7	7	97984
8	7	114330
9	7	87151
10	7	96790
11	7	44527
12	7	51898
13	7	32294
14	7	24795
15	7	18375
16	7	11403
17	7	6897
18	7	5594
19	7	3142
20	7	2172
1	8	10631
2	8	15230
3	8	22723
4	8	43963
5	8	61902
6	8	76404
7	8	97171
8	8	129561
9	8	109554
10	8	136831
11	8	68403
12	8	85036
13	8	56230
14	8	44975
15	8	35556
16	8	22070
17	8	14166
18	8	11160
19	8	6309
20	8	4531
1	9	4505
2	9	6113
3	9	9544
4	9	20023
5	9	31647
6	9	43061
7	9	61033
8	9	90626
9	9	86232
10	9	118336
11	9	66333
12	9	83672
13	9	58409
14	9	47233
15	9	36925
16	9	22870
17	9	14708
18	9	11320
19	9	6956
20	9	4258
1	10	4722
2	10	5700
3	10	8750
4	10	18389
5	10	29176
6	10	40080
7	10	60939
8	10	101216
9	10	104721
10	10	163943
11	10	101700
12	10	140880
13	10	108568
14	10	92999
15	10	79802
16	10	51975
17	10	35073
18	10	26984
19	10	17572
20	10	11203
1	11	915
2	11	1151
3	11	1852
4	11	4359
5	11	7794
6	11	12330
7	11	21374
8	11	39166
9	11	46689
10	11	81251
11	11	57848
12	11	84882
13	11	71901
14	11	62634
15	11	55587
16	11	36125
17	11	24158
18	11	17568
19	11	11116
20	11	6127
1	12	2349
2	12	2220
3	12	3028
4	12	6811
5	12	10186
6	12	15126
7	12	24590
8	12	47349
9	12	56066
10	12	107381
11	12	79116
12	12	132757
13	12	121777
14	12	121355
15	12	115858
16	12	83241
17	12	61168
18	12	50424
19	12	34334
20	12	23705
1	13	915
2	13	799
3	13	1162
4	13	2387
5	13	4318
6	13	6745
7	13	11863
8	13	24698
9	13	31982
10	13	67219
11	13	55657
12	13	99442
13	13	103959
14	13	112464
15	13	118147
16	13	90521
17	13	69091
18	13	56079
19	13	40029
20	13	25024
1	14	1032
2	14	872
3	14	1110
4	14	2297
5	14	3330
6	14	5365
7	14	8654
8	14	18357
9	14	23812
10	14	53356
11	14	45840
12	14	92112
13	14	104165
14	14	127238
15	14	147882
16	14	126210
17	14	105997
18	14	94614
19	14	73345
20	14	49652
1	15	770
2	15	556
3	15	653
4	15	1363
5	15	1968
6	15	3265
7	15	5570
8	15	12043
9	15	15826
10	15	37854
11	15	33629
12	15	73974
13	15	92232
14	15	125630
15	15	168959
16	15	165115
17	15	155421
18	15	152119
19	15	128769
20	15	91457
1	16	698
2	16	437
3	16	495
4	16	956
5	16	1193
6	16	1763
7	16	3090
8	16	6753
9	16	8726
10	16	21730
11	16	19643
12	16	46528
13	16	61302
14	16	93438
15	16	144307
16	16	164384
17	16	177101
18	16	200168
19	16	187054
20	16	147445
1	17	445
2	17	272
3	17	251
4	17	456
5	17	620
6	17	967
7	17	1567
8	17	3614
9	17	4888
10	17	12350
11	17	11203
12	17	27981
13	17	39101
14	17	65044
15	17	113308
16	17	150031
17	17	192699
18	17	255312
19	17	277759
20	17	240852
1	18	578
2	18	342
3	18	290
4	18	526
5	18	587
6	18	902
7	18	1596
8	18	3201
9	18	4087
10	18	9855
11	18	8518
12	18	21508
13	18	29733
14	18	51348
15	18	95991
16	18	144425
17	18	220536
18	18	365894
19	18	497271
20	18	519510
1	19	351
2	19	211
3	19	151
4	19	164
5	19	216
6	19	327
7	19	583
8	19	1350
9	19	1783
10	19	4526
11	19	4278
12	19	10660
13	19	15920
14	19	28559
15	19	58670
16	19	100014
17	19	180413
18	19	377836
19	19	736319
20	19	1002221
1	20	903
2	20	499
3	20	356
4	20	478
5	20	413
6	20	587
7	20	886
8	20	1942
9	20	2222
10	20	5235
11	20	3718
12	20	10373
13	20	12272
14	20	22413
15	20	42870
16	20	72542
17	20	135791
18	20	332909
19	20	842944
20	20	2314838
