# Supplementary material for: Rockfish: A transformer-based model for accurate 5-methylcytosine prediction from nanopore sequencing
Source: Nat Commun. 2024 Jul 3;15:5580. doi: 10.1038/s41467-024-49847-0 (PMC11222435; doi:10.1038/s41467-024-49847-0)
Supplement: Supplementary file 6 — Source Data [file 41467_2024_49847_MOESM6_ESM.zip › source-data/Figure S5/S5d.csv]

xbin	ybin	value
1	1	6319879
2	1	1629155
3	1	618585
4	1	343209
5	1	158146
6	1	80029
7	1	53281
8	1	43583
9	1	22373
10	1	23462
11	1	8187
12	1	12964
13	1	7615
14	1	7838
15	1	7052
16	1	5452
17	1	3982
18	1	3798
19	1	2394
20	1	2782
1	2	662338
2	2	979208
3	2	634840
4	2	432675
5	2	233426
6	2	118651
7	2	76792
8	2	55700
9	2	27789
10	2	23967
11	2	9165
12	2	9848
13	2	6056
14	2	4594
15	2	4005
16	2	2773
17	2	2068
18	2	1865
19	2	1568
20	2	1373
1	3	170754
2	3	291742
3	3	440560
4	3	419215
5	3	274521
6	3	159026
7	3	103838
8	3	78370
9	3	40289
10	3	37885
11	3	13681
12	3	16825
13	3	9696
14	3	8057
15	3	6461
16	3	4701
17	3	3222
18	3	2927
19	3	2277
20	3	2495
1	4	88987
2	4	155698
3	4	269919
4	4	453507
5	4	409573
6	4	281198
7	4	209325
8	4	165226
9	4	87573
10	4	80263
11	4	28214
12	4	36193
13	4	19866
14	4	16574
15	4	13295
16	4	9334
17	4	6307
18	4	6210
19	4	4057
20	4	4831
1	5	30333
2	5	59116
3	5	100785
4	5	221022
5	5	327360
6	5	298549
7	5	258123
8	5	219840
9	5	121492
10	5	108803
11	5	41153
12	5	44081
13	5	25515
14	5	19224
15	5	14975
16	5	9843
17	5	6828
18	5	5812
19	5	4804
20	5	4019
1	6	15459
2	6	27733
3	6	45899
4	6	99161
5	6	175929
6	6	233661
7	6	254701
8	6	249833
9	6	154988
10	6	143401
11	6	55910
12	6	59116
13	6	34820
14	6	25898
15	6	19788
16	6	12544
17	6	8885
18	6	7533
19	6	5853
20	6	4926
1	7	10638
2	7	17242
3	7	28725
4	7	60029
5	7	103952
6	7	160051
7	7	236105
8	7	289841
9	7	204653
10	7	201894
11	7	81279
12	7	88521
13	7	50957
14	7	38238
15	7	29207
16	7	18771
17	7	12942
18	7	11309
19	7	7901
20	7	7186
1	8	9612
2	8	14215
3	8	24294
4	8	49586
5	8	80828
6	8	122557
7	8	202696
8	8	341938
9	8	301824
10	8	350352
11	8	157092
12	8	175607
13	8	105516
14	8	78449
15	8	61369
16	8	39050
17	8	27080
18	8	22926
19	8	16191
20	8	14009
1	9	3912
2	9	6337
3	9	10538
4	9	21515
5	9	34083
6	9	52464
7	9	88811
8	9	171609
9	9	206632
10	9	293518
11	9	156356
12	9	177112
13	9	111526
14	9	84010
15	9	63641
16	9	40516
17	9	28050
18	9	23312
19	9	16903
20	9	13065
1	10	4318
2	10	6251
3	10	11134
4	10	23031
5	10	36130
6	10	53429
7	10	87168
8	10	172848
9	10	218370
10	10	419878
11	10	268084
12	10	360751
13	10	254950
14	10	199401
15	10	162685
16	10	103999
17	10	73680
18	10	61803
19	10	46172
20	10	33449
1	11	495
2	11	852
3	11	1843
4	11	3786
5	11	6856
6	11	11560
7	11	20871
8	11	42193
9	11	62868
10	11	140319
11	11	128917
12	11	196229
13	11	162420
14	11	132121
15	11	110647
16	11	71348
17	11	50254
18	11	41526
19	11	31198
20	11	20513
1	12	2961
2	12	3391
3	12	6044
4	12	12582
5	12	16785
6	12	23580
7	12	37563
8	12	70984
9	12	84929
10	12	189301
11	12	161734
12	12	318059
13	12	304329
14	12	292205
15	12	263151
16	12	182977
17	12	137227
18	12	116555
19	12	88795
20	12	68120
1	13	776
2	13	980
3	13	1852
4	13	3811
5	13	5777
6	13	8951
7	13	14938
8	13	29941
9	13	39788
10	13	91536
11	13	87857
12	13	190143
13	13	237841
14	13	273113
15	13	280246
16	13	209697
17	13	162329
18	13	141575
19	13	111714
20	13	77986
1	14	1176
2	14	1304
3	14	2222
4	14	5064
5	14	6594
6	14	9414
7	14	15386
8	14	30225
9	14	36464
10	14	80495
11	14	69308
12	14	156007
13	14	202637
14	14	289212
15	14	360509
16	14	306095
17	14	257889
18	14	238551
19	14	206180
20	14	148923
1	15	718
2	15	739
3	15	1367
4	15	3199
5	15	4091
6	15	6030
7	15	10203
8	15	20494
9	15	24937
10	15	56784
11	15	49244
12	15	113062
13	15	154009
14	15	244875
15	15	388842
16	15	409746
17	15	395566
18	15	404545
19	15	357141
20	15	273528
1	16	824
2	16	523
3	16	1030
4	16	2642
5	16	2834
6	16	4191
7	16	6802
8	16	13872
9	16	16476
10	16	36330
11	16	29351
12	16	71950
13	16	92850
14	16	154860
15	16	274707
16	16	371408
17	16	438204
18	16	514853
19	16	508583
20	16	423310
1	17	338
2	17	307
3	17	547
4	17	1327
5	17	1428
6	17	2213
7	17	3881
8	17	7807
9	17	9475
10	17	21489
11	17	17479
12	17	44078
13	17	57587
14	17	97573
15	17	182552
16	17	279967
17	17	428395
18	17	612202
19	17	725372
20	17	657039
1	18	342
2	18	260
3	18	499
4	18	1378
5	18	1418
6	18	2169
7	18	3814
8	18	7944
9	18	9040
10	18	21552
11	18	16332
12	18	40585
13	18	48810
14	18	85226
15	18	147547
16	18	228343
17	18	397550
18	18	806557
19	18	1110455
20	18	1233052
1	19	54
2	19	44
3	19	89
4	19	290
5	19	281
6	19	420
7	19	909
8	19	1999
9	19	2819
10	19	6700
11	19	6583
12	19	16548
13	19	24037
14	19	40672
15	19	83082
16	19	142199
17	19	263809
18	19	636413
19	19	1625713
20	19	2140137
1	20	296
2	20	220
3	20	372
4	20	1065
5	20	864
6	20	1490
7	20	2480
8	20	5201
9	20	5340
10	20	12643
11	20	7193
12	20	22773
13	20	21917
14	20	39008
15	20	63562
16	20	93141
17	20	148450
18	20	355743
19	20	954846
20	20	3734494
