# Supplementary material for: Rockfish: A transformer-based model for accurate 5-methylcytosine prediction from nanopore sequencing
Source: Nat Commun. 2024 Jul 3;15:5580. doi: 10.1038/s41467-024-49847-0 (PMC11222435; doi:10.1038/s41467-024-49847-0)
Supplement: Supplementary file 6 — Source Data [file 41467_2024_49847_MOESM6_ESM.zip › source-data/Figure S5/S5f.csv]

xbin	ybin	value
1	1	2685145
2	1	700401
3	1	298006
4	1	179535
5	1	92361
6	1	52104
7	1	37108
8	1	31718
9	1	17274
10	1	17724
11	1	5627
12	1	9113
13	1	4283
14	1	4209
15	1	3296
16	1	2295
17	1	1481
18	1	1326
19	1	663
20	1	852
1	2	535389
2	2	385449
3	2	243113
4	2	183025
5	2	110866
6	2	65677
7	2	47279
8	2	38383
9	2	20994
10	2	19689
11	2	7081
12	2	8223
13	2	4427
14	2	3170
15	2	2431
16	2	1364
17	2	765
18	2	592
19	2	361
20	2	216
1	3	216453
2	3	214006
3	3	189652
4	3	176942
5	3	125993
6	3	82443
7	3	62734
8	3	52104
9	3	29432
10	3	28334
11	3	10555
12	3	12668
13	3	6871
14	3	5401
15	3	4234
16	3	2503
17	3	1656
18	3	1370
19	3	717
20	3	649
1	4	120005
2	4	143546
3	4	153812
4	4	180600
5	4	155029
6	4	116314
7	4	96846
8	4	87421
9	4	51713
10	4	50961
11	4	19190
12	4	24417
13	4	13447
14	4	10737
15	4	8440
16	4	5275
17	4	3419
18	4	2879
19	4	1482
20	4	1487
1	5	49937
2	5	70672
3	5	89885
4	5	126967
5	5	133080
6	5	114290
7	5	105615
8	5	101047
9	5	63570
10	5	63462
11	5	25684
12	5	28918
13	5	17178
14	5	12612
15	5	9295
16	5	5514
17	5	3500
18	5	2634
19	5	1390
20	5	895
1	6	23067
2	6	34643
3	6	48664
4	6	80111
5	6	96552
6	6	95884
7	6	98728
8	6	104145
9	6	71613
10	6	74912
11	6	31942
12	6	36233
13	6	22068
14	6	16427
15	6	12335
16	6	7399
17	6	4721
18	6	3561
19	6	2045
20	6	1428
1	7	14001
2	7	20565
3	7	31013
4	7	55488
5	7	75812
6	7	84308
7	7	98459
8	7	114837
9	7	87312
10	7	96666
11	7	44142
12	7	50720
13	7	31741
14	7	23959
15	7	18344
16	7	11264
17	7	6970
18	7	5549
19	7	3190
20	7	2154
1	8	10522
2	8	15156
3	8	22776
4	8	44071
5	8	62493
6	8	76620
7	8	97605
8	8	130851
9	8	109109
10	8	137145
11	8	67851
12	8	84616
13	8	55741
14	8	43988
15	8	35161
16	8	22085
17	8	14265
18	8	11230
19	8	6499
20	8	4622
1	9	4466
2	9	6068
3	9	9664
4	9	19974
5	9	31728
6	9	43381
7	9	61450
8	9	91086
9	9	86504
10	9	118250
11	9	66144
12	9	83122
13	9	58241
14	9	46556
15	9	36794
16	9	22766
17	9	15082
18	9	11313
19	9	6958
20	9	4257
1	10	4578
2	10	5679
3	10	8707
4	10	18392
5	10	29166
6	10	40039
7	10	61275
8	10	101729
9	10	105151
10	10	164083
11	10	100843
12	10	140312
13	10	108010
14	10	92910
15	10	79553
16	10	51937
17	10	35376
18	10	27611
19	10	17794
20	10	11247
1	11	895
2	11	1125
3	11	1838
4	11	4330
5	11	7657
6	11	12447
7	11	21231
8	11	39551
9	11	46681
10	11	81380
11	11	57598
12	11	84385
13	11	71374
14	11	63062
15	11	55450
16	11	36091
17	11	24548
18	11	17786
19	11	11273
20	11	6125
1	12	2302
2	12	2182
3	12	3060
4	12	6623
5	12	9974
6	12	15077
7	12	24516
8	12	47331
9	12	55986
10	12	107056
11	12	79080
12	12	131975
13	12	120617
14	12	120693
15	12	116715
16	12	83936
17	12	61948
18	12	50948
19	12	34800
20	12	24022
1	13	880
2	13	804
3	13	1135
4	13	2395
5	13	4243
6	13	6550
7	13	11751
8	13	24469
9	13	31564
10	13	66710
11	13	55499
12	13	99218
13	13	103021
14	13	112393
15	13	118125
16	13	91220
17	13	70170
18	13	56720
19	13	40726
20	13	24908
1	14	992
2	14	880
3	14	1091
4	14	2270
5	14	3263
6	14	5185
7	14	8500
8	14	18128
9	14	23508
10	14	52898
11	14	45629
12	14	91000
13	14	103089
14	14	126025
15	14	147905
16	14	127471
17	14	107483
18	14	96247
19	14	73836
20	14	49840
1	15	731
2	15	579
3	15	675
4	15	1310
5	15	1967
6	15	3170
7	15	5323
8	15	11788
9	15	15463
10	15	37007
11	15	33003
12	15	72699
13	15	91358
14	15	125070
15	15	168435
16	15	166240
17	15	156778
18	15	154648
19	15	129607
20	15	91322
1	16	686
2	16	457
3	16	469
4	16	895
5	16	1144
6	16	1696
7	16	2948
8	16	6416
9	16	8529
10	16	20855
11	16	19145
12	16	45366
13	16	60277
14	16	92159
15	16	143734
16	16	164953
17	16	179428
18	16	202390
19	16	189257
20	16	146407
1	17	445
2	17	281
3	17	292
4	17	438
5	17	572
6	17	918
7	17	1500
8	17	3457
9	17	4757
10	17	11894
11	17	10858
12	17	26741
13	17	38106
14	17	63659
15	17	112159
16	17	149910
17	17	194949
18	17	259107
19	17	280053
20	17	238624
1	18	536
2	18	385
3	18	296
4	18	481
5	18	609
6	18	831
7	18	1492
8	18	3012
9	18	3763
10	18	9300
11	18	7939
12	18	20505
13	18	28578
14	18	49809
15	18	94881
16	18	143600
17	18	222459
18	18	371291
19	18	502632
20	18	514299
1	19	324
2	19	248
3	19	161
4	19	159
5	19	226
6	19	333
7	19	576
8	19	1267
9	19	1695
10	19	4256
11	19	4010
12	19	10004
13	19	15020
14	19	27683
15	19	57661
16	19	99321
17	19	182715
18	19	383915
19	19	743498
20	19	991480
1	20	858
2	20	596
3	20	378
4	20	474
5	20	426
6	20	571
7	20	845
8	20	1791
9	20	2077
10	20	4805
11	20	3406
12	20	9591
13	20	11344
14	20	21102
15	20	41763
16	20	72824
17	20	137553
18	20	339824
19	20	855729
20	20	2298234
