# Supplementary material for: Rockfish: A transformer-based model for accurate 5-methylcytosine prediction from nanopore sequencing
Source: Nat Commun. 2024 Jul 3;15:5580. doi: 10.1038/s41467-024-49847-0 (PMC11222435; doi:10.1038/s41467-024-49847-0)
Supplement: Supplementary file 6 — Source Data [file 41467_2024_49847_MOESM6_ESM.zip › source-data/Figure S5/S5g.csv]

xbin	ybin	value
1	1	6768037
2	1	842743
3	1	317977
4	1	173338
5	1	96015
6	1	56025
7	1	38193
8	1	28129
9	1	18028
10	1	15456
11	1	8225
12	1	7431
13	1	4988
14	1	4023
15	1	3113
16	1	2434
17	1	2082
18	1	2037
19	1	1775
20	1	2589
1	2	1058857
2	2	468436
3	2	278005
4	2	193653
5	2	125319
6	2	79218
7	2	56491
8	2	41611
9	2	27024
10	2	22124
11	2	11649
12	2	9912
13	2	6525
14	2	4950
15	2	3785
16	2	2774
17	2	2280
18	2	1990
19	2	1699
20	2	1835
1	3	440535
2	3	307694
3	3	238120
4	3	199968
5	3	149025
6	3	107247
7	3	82674
8	3	66203
9	3	45026
10	3	38810
11	3	21292
12	3	18751
13	3	11943
14	3	9307
15	3	7376
16	3	5416
17	3	4478
18	3	3963
19	3	3614
20	3	4018
1	4	287141
2	4	240989
3	4	213449
4	4	206372
5	4	174143
6	4	138609
7	4	117895
8	4	103798
9	4	75517
10	4	69337
11	4	39983
12	4	36062
13	4	24281
14	4	18951
15	4	14959
16	4	11342
17	4	9305
18	4	8785
19	4	7868
20	4	9577
1	5	151424
2	5	155414
3	5	151429
4	5	160937
5	5	150005
6	5	129895
7	5	119165
8	5	110850
9	5	85874
10	5	82330
11	5	49781
12	5	45561
13	5	31482
14	5	24942
15	5	19637
16	5	14360
17	5	11539
18	5	10579
19	5	9547
20	5	10477
1	6	95857
2	6	104201
3	6	107264
4	6	122279
5	6	122541
6	6	113940
7	6	111377
8	6	109756
9	6	89881
10	6	90287
11	6	57458
12	6	55121
13	6	39640
14	6	31756
15	6	25905
16	6	19258
17	6	15618
18	6	14082
19	6	12961
20	6	15318
1	7	69565
2	7	79030
3	7	86278
4	7	103325
5	7	110458
6	7	109086
7	7	112762
8	7	115794
9	7	99650
10	7	105941
11	7	70711
12	7	70418
13	7	52699
14	7	44512
15	7	36780
16	7	28186
17	7	23527
18	7	21703
19	7	19914
20	7	24869
1	8	57252
2	8	65540
3	8	73191
4	8	92167
5	8	104488
6	8	109996
7	8	119736
8	8	131603
9	8	119473
10	8	133335
11	8	93845
12	8	97601
13	8	75388
14	8	66131
15	8	57058
16	8	45981
17	8	39105
18	8	36991
19	8	35121
20	8	47078
1	9	29490
2	9	37417
3	9	43769
4	9	57686
5	9	69355
6	9	77592
7	9	88652
8	9	104101
9	9	100227
10	9	117440
11	9	86058
12	9	92551
13	9	74220
14	9	66486
15	9	58564
16	9	47407
17	9	40626
18	9	39118
19	9	37756
20	9	49576
1	10	29434
2	10	36741
3	10	42354
4	10	57285
5	10	71190
6	10	82713
7	10	100802
8	10	124606
9	10	127057
10	10	157252
11	10	122384
12	10	137289
13	10	115946
14	10	107464
15	10	98956
16	10	83449
17	10	73841
18	10	73038
19	10	72447
20	10	95231
1	11	8370
2	11	13202
3	11	16409
4	11	23058
5	11	30647
6	11	37994
7	11	49500
8	11	64707
9	11	69490
10	11	90773
11	11	74515
12	11	86840
13	11	76153
14	11	72750
15	11	68834
16	11	59314
17	11	52610
18	11	51936
19	11	50268
20	11	61682
1	12	15303
2	12	18700
3	12	21359
4	12	28294
5	12	36980
6	12	46406
7	12	61320
8	12	83465
9	12	92767
10	12	126842
11	12	106577
12	12	130131
13	12	118817
14	12	120154
15	12	118357
16	12	106690
17	12	100672
18	12	104641
19	12	107512
20	12	141797
1	13	5644
2	13	8322
3	13	10409
4	13	14550
5	13	20187
6	13	27057
7	13	37974
8	13	54624
9	13	64198
10	13	92065
11	13	82254
12	13	104350
13	13	99278
14	13	103333
15	13	105300
16	13	99172
17	13	95992
18	13	102332
19	13	108756
20	13	135310
1	14	5711
2	14	7262
3	14	8349
4	14	11738
5	14	16320
6	14	22108
7	14	32738
8	14	48647
9	14	60261
10	14	91848
11	14	85376
12	14	112643
13	14	110108
14	14	117841
15	14	125116
16	14	121765
17	14	122225
18	14	137261
19	14	156526
20	14	210749
1	15	3367
2	15	4381
3	15	5141
4	15	7182
5	15	10328
6	15	14735
7	15	22667
8	15	37015
9	15	49953
10	15	80892
11	15	79726
12	15	109433
13	15	112182
14	15	125027
15	15	136763
16	15	137313
17	15	141455
18	15	164175
19	15	194164
20	15	284251
1	16	2264
2	16	2658
3	16	2971
4	16	4168
5	16	5718
6	16	8405
7	16	13239
8	16	22888
9	16	32788
10	16	57474
11	16	60467
12	16	88784
13	16	95115
14	16	111727
15	16	130053
16	16	136882
17	16	147262
18	16	175068
19	16	212400
20	16	354029
1	17	1095
2	17	1286
3	17	1438
4	17	1979
5	17	2813
6	17	4159
7	17	6986
8	17	12858
9	17	19387
10	17	36440
11	17	40917
12	17	64240
13	17	73986
14	17	94561
15	17	118817
16	17	134735
17	17	155015
18	17	194488
19	17	245016
20	17	445193
1	18	924
2	18	1121
3	18	1218
4	18	1513
5	18	2066
6	18	2921
7	18	4665
8	18	8742
9	18	13369
10	18	25548
11	18	29921
12	18	49166
13	18	61084
14	18	85730
15	18	119623
16	18	150668
17	18	194527
18	18	277016
19	18	415697
20	18	1040546
1	19	244
2	19	285
3	19	316
4	19	432
5	19	610
6	19	887
7	19	1440
8	19	2821
9	19	4736
10	19	10109
11	19	12666
12	19	22288
13	19	30979
14	19	48233
15	19	76335
16	19	110633
17	19	165725
18	19	289196
19	19	583056
20	19	2362605
1	20	569
2	20	738
3	20	723
4	20	826
5	20	1030
6	20	1334
7	20	1898
8	20	3126
9	20	4443
10	20	8107
11	20	9596
12	20	16787
13	20	22327
14	20	35082
15	20	58521
16	20	92810
17	20	155214
18	20	331203
19	20	998343
20	20	8090912
