# Supplementary material for: Rockfish: A transformer-based model for accurate 5-methylcytosine prediction from nanopore sequencing
Source: Nat Commun. 2024 Jul 3;15:5580. doi: 10.1038/s41467-024-49847-0 (PMC11222435; doi:10.1038/s41467-024-49847-0)
Supplement: Supplementary file 6 — Source Data [file 41467_2024_49847_MOESM6_ESM.zip › source-data/Figure S5/S5c.csv]

xbin	ybin	value
1	1	6392846
2	1	1568662
3	1	594261
4	1	335239
5	1	158604
6	1	83031
7	1	56359
8	1	46939
9	1	24385
10	1	25741
11	1	9203
12	1	14372
13	1	8326
14	1	8513
15	1	7423
16	1	5836
17	1	4330
18	1	4144
19	1	2462
20	1	3090
1	2	672279
2	2	974885
3	2	625757
4	2	428366
5	2	231773
6	2	120033
7	2	78052
8	2	57483
9	2	28989
10	2	25193
11	2	9730
12	2	10364
13	2	6440
14	2	4911
15	2	4231
16	2	2974
17	2	2212
18	2	1977
19	2	1589
20	2	1463
1	3	172135
2	3	289929
3	3	440010
4	3	414909
5	3	273616
6	3	159481
7	3	103804
8	3	78805
9	3	41110
10	3	39219
11	3	14256
12	3	17466
13	3	10062
14	3	8576
15	3	6744
16	3	4831
17	3	3426
18	3	3140
19	3	2362
20	3	2661
1	4	89561
2	4	153696
3	4	267521
4	4	452204
5	4	408171
6	4	280009
7	4	209242
8	4	166366
9	4	88763
10	4	81579
11	4	28908
12	4	37043
13	4	20594
14	4	17190
15	4	13631
16	4	9530
17	4	6561
18	4	6327
19	4	4104
20	4	5150
1	5	30842
2	5	58296
3	5	99169
4	5	219329
5	5	326348
6	5	299205
7	5	257641
8	5	220515
9	5	121599
10	5	109972
11	5	41519
12	5	44964
13	5	26060
14	5	19693
15	5	14956
16	5	9847
17	5	6920
18	5	5970
19	5	4707
20	5	4125
1	6	15701
2	6	27409
3	6	44691
4	6	97554
5	6	174706
6	6	233047
7	6	255403
8	6	250782
9	6	155069
10	6	144613
11	6	56017
12	6	59897
13	6	35326
14	6	26154
15	6	19887
16	6	12631
17	6	8839
18	6	7586
19	6	5737
20	6	4989
1	7	10702
2	7	16939
3	7	28066
4	7	58778
5	7	102471
6	7	158469
7	7	236808
8	7	290397
9	7	205720
10	7	202680
11	7	82305
12	7	89299
13	7	51216
14	7	38501
15	7	29513
16	7	18657
17	7	13000
18	7	11000
19	7	7683
20	7	7237
1	8	9720
2	8	14069
3	8	23710
4	8	48268
5	8	79270
6	8	121315
7	8	201910
8	8	341411
9	8	303084
10	8	352623
11	8	157981
12	8	177492
13	8	106327
14	8	79296
15	8	61141
16	8	38724
17	8	26598
18	8	22486
19	8	15748
20	8	14018
1	9	3961
2	9	6265
3	9	10215
4	9	20876
5	9	33647
6	9	51278
7	9	88323
8	9	170717
9	9	206946
10	9	295930
11	9	157329
12	9	178360
13	9	112496
14	9	84604
15	9	63256
16	9	40024
17	9	27867
18	9	22480
19	9	16376
20	9	12960
1	10	4390
2	10	6183
3	10	11142
4	10	22447
5	10	35437
6	10	52834
7	10	86156
8	10	171008
9	10	217916
10	10	421291
11	10	270353
12	10	364099
13	10	257339
14	10	200799
15	10	162359
16	10	103481
17	10	72515
18	10	60429
19	10	44448
20	10	32905
1	11	503
2	11	821
3	11	1818
4	11	3713
5	11	6958
6	11	11379
7	11	20522
8	11	41644
9	11	62475
10	11	139686
11	11	129791
12	11	198040
13	11	163879
14	11	133479
15	11	111067
16	11	70830
17	11	49659
18	11	40264
19	11	30070
20	11	20218
1	12	3043
2	12	3297
3	12	5924
4	12	12582
5	12	16577
6	12	23492
7	12	37190
8	12	70691
9	12	84485
10	12	188842
11	12	162795
12	12	320377
13	12	306498
14	12	294731
15	12	264726
16	12	183032
17	12	135628
18	12	114357
19	12	86295
20	12	66710
1	13	813
2	13	948
3	13	1808
4	13	3889
5	13	5801
6	13	8820
7	13	14884
8	13	29991
9	13	39725
10	13	90478
11	13	87738
12	13	190655
13	13	240180
14	13	275999
15	13	282880
16	13	210068
17	13	161100
18	13	139119
19	13	109441
20	13	76514
1	14	1222
2	14	1300
3	14	2311
4	14	5001
5	14	6653
6	14	9795
7	14	15576
8	14	30128
9	14	36762
10	14	80878
11	14	69420
12	14	156776
13	14	202813
14	14	291469
15	14	363229
16	14	307441
17	14	257966
18	14	235619
19	14	202185
20	14	147111
1	15	781
2	15	709
3	15	1350
4	15	3263
5	15	4285
6	15	6289
7	15	10361
8	15	21015
9	15	25438
10	15	58142
11	15	49788
12	15	114323
13	15	153780
14	15	244852
15	15	391506
16	15	411274
17	15	395063
18	15	402517
19	15	353041
20	15	271343
1	16	863
2	16	529
3	16	1046
4	16	2767
5	16	2906
6	16	4381
7	16	7236
8	16	14539
9	16	17097
10	16	37999
11	16	30720
12	16	73416
13	16	94279
14	16	155441
15	16	274101
16	16	371255
17	16	436742
18	16	512864
19	16	505054
20	16	422365
1	17	364
2	17	314
3	17	533
4	17	1443
5	17	1562
6	17	2377
7	17	4200
8	17	8359
9	17	10174
10	17	22995
11	17	18875
12	17	46307
13	17	59836
14	17	98222
15	17	180332
16	17	277207
17	17	425973
18	17	609944
19	17	721562
20	17	660477
1	18	391
2	18	266
3	18	543
4	18	1514
5	18	1513
6	18	2395
7	18	4132
8	18	8736
9	18	10059
10	18	23193
11	18	17851
12	18	43185
13	18	51657
14	18	87267
15	18	146673
16	18	225093
17	18	389203
18	18	797828
19	18	1106627
20	18	1244747
1	19	52
2	19	45
3	19	113
4	19	360
5	19	292
6	19	524
7	19	1141
8	19	2391
9	19	3321
10	19	7756
11	19	7224
12	19	18455
13	19	26193
14	19	42865
15	19	84183
16	19	139379
17	19	255290
18	19	618359
19	19	1614876
20	19	2169979
1	20	336
2	20	230
3	20	415
4	20	1209
5	20	1012
6	20	1746
7	20	2863
8	20	6023
9	20	6238
10	20	14451
11	20	8123
12	20	25184
13	20	24146
14	20	41409
15	20	65238
16	20	91927
17	20	143772
18	20	339944
19	20	926779
20	20	3770053
