# Supplementary material for: Rockfish: A transformer-based model for accurate 5-methylcytosine prediction from nanopore sequencing
Source: Nat Commun. 2024 Jul 3;15:5580. doi: 10.1038/s41467-024-49847-0 (PMC11222435; doi:10.1038/s41467-024-49847-0)
Supplement: Supplementary file 6 — Source Data [file 41467_2024_49847_MOESM6_ESM.zip › source-data/Figure S5/S5b.csv]

xbin	ybin	value
1	1	4844154
2	1	979316
3	1	319360
4	1	168438
5	1	78369
6	1	41719
7	1	28779
8	1	24470
9	1	13396
10	1	13801
11	1	4838
12	1	7000
13	1	3992
14	1	3527
15	1	2839
16	1	1918
17	1	1305
18	1	1131
19	1	782
20	1	689
1	2	1588514
2	2	1262087
3	2	550695
4	2	290511
5	2	125468
6	2	56902
7	2	35592
8	2	25097
9	2	13109
10	2	11186
11	2	4614
12	2	4716
13	2	2899
14	2	2250
15	2	1910
16	2	1167
17	2	814
18	2	536
19	2	376
20	2	225
1	3	467469
2	3	495247
3	3	607287
4	3	388866
5	3	188131
6	3	90143
7	3	54639
8	3	42369
9	3	22701
10	3	22365
11	3	8588
12	3	10478
13	3	6360
14	3	5084
15	3	4279
16	3	2546
17	3	1750
18	3	1407
19	3	942
20	3	624
1	4	220265
2	4	269194
3	4	429433
4	4	631533
5	4	401223
6	4	205907
7	4	127821
8	4	91916
9	4	47826
10	4	45648
11	4	15892
12	4	22818
13	4	12903
14	4	11135
15	4	8898
16	4	5829
17	4	4127
18	4	3500
19	4	2200
20	4	1741
1	5	67136
2	5	88819
3	5	156396
4	5	354858
5	5	473841
6	5	314308
7	5	199386
8	5	135090
9	5	64096
10	5	56149
11	5	21423
12	5	23635
13	5	14339
14	5	10820
15	5	8698
16	5	5678
17	5	3812
18	5	2865
19	5	2003
20	5	1191
1	6	28147
2	6	34354
3	6	58477
4	6	143528
5	6	287179
6	6	348370
7	6	279623
8	6	196798
9	6	94891
10	6	79056
11	6	28934
12	6	31810
13	6	19244
14	6	14828
15	6	11891
16	6	7493
17	6	5366
18	6	4337
19	6	2909
20	6	1815
1	7	17142
2	7	18245
3	7	31637
4	7	72920
5	7	150103
6	7	258472
7	7	355970
8	7	315437
9	7	158476
10	7	125354
11	7	43045
12	7	48148
13	7	27860
14	7	22304
15	7	17731
16	7	11545
17	7	8140
18	7	7012
19	7	4498
20	7	2952
1	8	14318
2	8	13406
3	8	21746
4	8	49883
5	8	92426
6	8	168146
7	8	316382
8	8	509621
9	8	337395
10	8	286907
11	8	96744
12	8	102480
13	8	58146
14	8	45105
15	8	36103
16	8	23662
17	8	16772
18	8	14048
19	8	9432
20	8	6863
1	9	5214
2	9	5120
3	9	7947
4	9	17388
5	9	32171
6	9	57139
7	9	119395
8	9	274514
9	9	326490
10	9	334464
11	9	123679
12	9	115434
13	9	63756
14	9	46658
15	9	36391
16	9	23619
17	9	16788
18	9	14054
19	9	9604
20	9	6221
1	10	5443
2	10	4842
3	10	7524
4	10	16029
5	10	27687
6	10	46226
7	10	89108
8	10	219357
9	10	331873
10	10	633345
11	10	317077
12	10	320820
13	10	173450
14	10	119048
15	10	91848
16	10	57718
17	10	41283
18	10	35580
19	10	24987
20	10	16638
1	11	638
2	11	612
3	11	931
4	11	1941
5	11	3844
6	11	7524
7	11	15954
8	11	42152
9	11	80289
10	11	227054
11	11	217835
12	11	249589
13	11	141891
14	11	85668
15	11	60455
16	11	36097
17	11	24827
18	11	19745
19	11	14157
20	11	8213
1	12	4269
2	12	2943
3	12	4362
4	12	8721
5	12	11403
6	12	17488
7	12	28478
8	12	60835
9	12	87099
10	12	243813
11	12	248656
12	12	496448
13	12	369981
14	12	259216
15	12	183451
16	12	112278
17	12	79816
18	12	68250
19	12	48540
20	12	35621
1	13	850
2	13	708
3	13	985
4	13	1937
5	13	3312
6	13	5269
7	13	9369
8	13	20517
9	13	31499
10	13	91129
11	13	111840
12	13	288308
13	13	386314
14	13	340529
15	13	238389
16	13	133432
17	13	88683
18	13	72205
19	13	53116
20	13	33548
1	14	1709
2	14	1210
3	14	1526
4	14	2803
5	14	4026
6	14	6177
7	14	9845
8	14	19907
9	14	25948
10	14	66158
11	14	66340
12	14	186255
13	14	295718
14	14	452879
15	14	431950
16	14	254437
17	14	170014
18	14	137149
19	14	104658
20	14	69839
1	15	1164
2	15	874
3	15	1048
4	15	1641
5	15	2583
6	15	3816
7	15	6208
8	15	12815
9	15	16185
10	15	38819
11	15	36522
12	15	102245
13	15	178896
14	15	345631
15	15	596884
16	15	476824
17	15	318328
18	15	252326
19	15	186100
20	15	125149
1	16	1616
2	16	1068
3	16	1104
4	16	1970
5	16	2071
6	16	3026
7	16	5114
8	16	9810
9	16	10901
10	16	24377
11	16	18771
12	16	53588
13	16	80276
14	16	169522
15	16	371792
16	16	553403
17	16	500286
18	16	402242
19	16	298923
20	16	205077
1	17	907
2	17	637
3	17	620
4	17	882
5	17	1151
6	17	1771
7	17	2642
8	17	5151
9	17	6359
10	17	13880
11	17	10197
12	17	27358
13	17	39434
14	17	80679
15	17	194858
16	17	369863
17	17	623422
18	17	644253
19	17	515183
20	17	341170
1	18	956
2	18	834
3	18	751
4	18	934
5	18	1183
6	18	1843
7	18	3051
8	18	6004
9	18	7475
10	18	15704
11	18	11075
12	18	25452
13	18	32512
14	18	62445
15	18	130471
16	18	248343
17	18	507771
18	18	1111943
19	18	1092209
20	18	841622
1	19	468
2	19	389
3	19	351
4	19	361
5	19	383
6	19	461
7	19	746
8	19	1425
9	19	2118
10	19	4674
11	19	4581
12	19	8813
13	19	12787
14	19	22174
15	19	54833
16	19	120174
17	19	281830
18	19	803345
19	19	2202389
20	19	1974201
1	20	1863
2	20	1407
3	20	1194
4	20	1466
5	20	1585
6	20	1909
7	20	3254
8	20	6301
9	20	7239
10	20	14670
11	20	8816
12	20	22188
13	20	20417
14	20	33737
15	20	55934
16	20	84464
17	20	149526
18	20	410639
19	20	1243679
20	20	5164680
