# Supplementary material for: Rockfish: A transformer-based model for accurate 5-methylcytosine prediction from nanopore sequencing
Source: Nat Commun. 2024 Jul 3;15:5580. doi: 10.1038/s41467-024-49847-0 (PMC11222435; doi:10.1038/s41467-024-49847-0)
Supplement: Supplementary file 6 — Source Data [file 41467_2024_49847_MOESM6_ESM.zip › source-data/Figure S5/S5a.csv]

xbin	ybin	value
1	1	4869183
2	1	941514
3	1	310974
4	1	169758
5	1	81837
6	1	44727
7	1	31664
8	1	27507
9	1	15322
10	1	15815
11	1	5719
12	1	8249
13	1	4714
14	1	4008
15	1	2987
16	1	1951
17	1	1279
18	1	1198
19	1	737
20	1	680
1	2	1616890
2	2	1235495
3	2	535964
4	2	287985
5	2	127861
6	2	60360
7	2	37983
8	2	27557
9	2	14551
10	2	12617
11	2	5363
12	2	5379
13	2	3443
14	2	2497
15	2	1861
16	2	1116
17	2	727
18	2	489
19	2	323
20	2	207
1	3	479979
2	3	488601
3	3	594723
4	3	381706
5	3	188294
6	3	92441
7	3	57069
8	3	45036
9	3	24343
10	3	24097
11	3	9189
12	3	11597
13	3	7084
14	3	5601
15	3	4296
16	3	2572
17	3	1711
18	3	1411
19	3	894
20	3	631
1	4	226903
2	4	269327
3	4	423319
4	4	619284
5	4	396989
6	4	206079
7	4	130543
8	4	94943
9	4	50362
10	4	48119
11	4	17221
12	4	24324
13	4	13770
14	4	11887
15	4	9269
16	4	6051
17	4	4071
18	4	3447
19	4	2149
20	4	1752
1	5	69950
2	5	89767
3	5	156641
4	5	349661
5	5	465953
6	5	311823
7	5	199416
8	5	138195
9	5	66342
10	5	58609
11	5	22646
12	5	24864
13	5	15337
14	5	11274
15	5	8901
16	5	5676
17	5	3696
18	5	2807
19	5	1830
20	5	1155
1	6	29507
2	6	34738
3	6	58935
4	6	142851
5	6	283052
6	6	343340
7	6	277278
8	6	198182
9	6	96458
10	6	81935
11	6	30527
12	6	33490
13	6	19979
14	6	15370
15	6	12078
16	6	7419
17	6	5241
18	6	4186
19	6	2741
20	6	1743
1	7	17808
2	7	18615
3	7	32158
4	7	72983
5	7	149184
6	7	255743
7	7	351331
8	7	312829
9	7	159618
10	7	128293
11	7	44600
12	7	50234
13	7	29079
14	7	22633
15	7	18433
16	7	11569
17	7	7974
18	7	6723
19	7	4346
20	7	2838
1	8	14937
2	8	13638
3	8	22024
4	8	50282
5	8	92583
6	8	167229
7	8	313064
8	8	502696
9	8	336208
10	8	289387
11	8	99037
12	8	105855
13	8	59994
14	8	46661
15	8	36436
16	8	23506
17	8	16676
18	8	13664
19	8	9090
20	8	6618
1	9	5383
2	9	5379
3	9	8043
4	9	17797
5	9	32505
6	9	57343
7	9	119062
8	9	270772
9	9	323012
10	9	334052
11	9	125243
12	9	118312
13	9	65524
14	9	48171
15	9	36581
16	9	23363
17	9	16677
18	9	13625
19	9	9268
20	9	5934
1	10	5667
2	10	4888
3	10	7907
4	10	16591
5	10	28269
6	10	46740
7	10	89310
8	10	218796
9	10	328816
10	10	627497
11	10	317267
12	10	324325
13	10	176174
14	10	121832
15	10	92487
16	10	58128
17	10	40766
18	10	34522
19	10	23866
20	10	16035
1	11	674
2	11	594
3	11	976
4	11	2048
5	11	4061
6	11	7696
7	11	16600
8	11	42548
9	11	80462
10	11	224653
11	11	216155
12	11	249786
13	11	143689
14	11	87608
15	11	61323
16	11	36083
17	11	24444
18	11	18960
19	11	13428
20	11	7628
1	12	4586
2	12	2891
3	12	4331
4	12	9133
5	12	11802
6	12	17854
7	12	29578
8	12	62087
9	12	87824
10	12	243271
11	12	247006
12	12	493699
13	12	370259
14	12	262536
15	12	185956
16	12	112074
17	12	78619
18	12	66777
19	12	47059
20	12	34326
1	13	906
2	13	720
3	13	1040
4	13	2042
5	13	3378
6	13	5686
7	13	9898
8	13	21213
9	13	32481
10	13	93059
11	13	111963
12	13	286369
13	13	384862
14	13	340504
15	13	240673
16	13	134789
17	13	88378
18	13	70712
19	13	51233
20	13	32033
1	14	1802
2	14	1158
3	14	1594
4	14	2903
5	14	4331
6	14	6601
7	14	10481
8	14	21068
9	14	27088
10	14	68964
11	14	67892
12	14	187939
13	14	294186
14	14	450429
15	14	432169
16	14	255064
17	14	169750
18	14	135208
19	14	101866
20	14	68055
1	15	1217
2	15	859
3	15	1057
4	15	1736
5	15	2756
6	15	4221
7	15	6801
8	15	13788
9	15	17320
10	15	41473
11	15	38836
12	15	105537
13	15	181167
14	15	344722
15	15	592796
16	15	475346
17	15	316977
18	15	251370
19	15	183706
20	15	122373
1	16	1762
2	16	1025
3	16	1153
4	16	2164
5	16	2118
6	16	3207
7	16	5619
8	16	10598
9	16	11903
10	16	26783
11	16	20619
12	16	57169
13	16	83785
14	16	171920
15	16	369890
16	16	547867
17	16	496573
18	16	400551
19	16	296612
20	16	203619
1	17	954
2	17	640
3	17	612
4	17	913
5	17	1215
6	17	1873
7	17	2945
8	17	5803
9	17	7070
10	17	15523
11	17	11453
12	17	30170
13	17	42621
14	17	83729
15	17	196096
16	17	365576
17	17	615244
18	17	639467
19	17	514751
20	17	343762
1	18	1022
2	18	760
3	18	720
4	18	930
5	18	1259
6	18	1949
7	18	3404
8	18	6743
9	18	8361
10	18	17271
11	18	12362
12	18	28521
13	18	35466
14	18	65777
15	18	133372
16	18	247367
17	18	498673
18	18	1095737
19	18	1089863
20	18	853021
1	19	484
2	19	353
3	19	292
4	19	332
5	19	405
6	19	505
7	19	800
8	19	1616
9	19	2378
10	19	5360
11	19	5231
12	19	9942
13	19	14585
14	19	24295
15	19	57005
16	19	120789
17	19	276877
18	19	783765
19	19	2182087
20	19	2009402
1	20	2035
2	20	1352
3	20	1157
4	20	1594
5	20	1694
6	20	2235
7	20	3765
8	20	7296
9	20	8365
10	20	16677
11	20	9805
12	20	24486
13	20	22079
14	20	36260
15	20	57747
16	20	84947
17	20	147560
18	20	398724
19	20	1210817
20	20	5196373
