# Supplementary material for: Rockfish: A transformer-based model for accurate 5-methylcytosine prediction from nanopore sequencing
Source: Nat Commun. 2024 Jul 3;15:5580. doi: 10.1038/s41467-024-49847-0 (PMC11222435; doi:10.1038/s41467-024-49847-0)
Supplement: Supplementary file 6 — Source Data [file 41467_2024_49847_MOESM6_ESM.zip › source-data/Figure S5/S5h.csv]

xbin	ybin	value
1	1	8606251
2	1	385526
3	1	32349
4	1	10250
5	1	4980
6	1	3020
7	1	2147
8	1	1686
9	1	1173
10	1	1069
11	1	613
12	1	621
13	1	466
14	1	460
15	1	418
16	1	378
17	1	352
18	1	334
19	1	349
20	1	483
1	2	260059
2	2	1759584
3	2	270808
4	2	39682
5	2	13080
6	2	6809
7	2	4812
8	2	3725
9	2	2475
10	2	2190
11	2	1288
12	2	1225
13	2	915
14	2	798
15	2	720
16	2	608
17	2	563
18	2	518
19	2	589
20	2	635
1	3	61097
2	3	142955
3	3	1109919
4	3	245179
5	3	37100
6	3	14506
7	3	8861
8	3	6424
9	3	4294
10	3	3668
11	3	2159
12	3	2104
13	3	1511
14	3	1317
15	3	1204
16	3	995
17	3	863
18	3	935
19	3	830
20	3	1069
1	4	42362
2	4	36515
3	4	120568
4	4	968899
5	4	243241
6	4	42131
7	4	19159
8	4	12090
9	4	7510
10	4	6543
11	4	3657
12	4	3576
13	4	2685
14	4	2252
15	4	2022
16	4	1668
17	4	1489
18	4	1466
19	4	1299
20	4	1905
1	5	14150
2	5	17777
3	5	24103
4	5	110289
5	5	812849
6	5	233299
7	5	49632
8	5	22994
9	5	12764
10	5	10293
11	5	5855
12	5	5360
13	5	3875
14	5	3302
15	5	2806
16	5	2272
17	5	1932
18	5	1997
19	5	1879
20	5	2347
1	6	9032
2	6	10833
3	6	12392
4	6	21364
5	6	102913
6	6	689108
7	6	231688
8	6	52105
9	6	21928
10	6	15920
11	6	8656
12	6	7822
13	6	5680
14	6	4494
15	6	3974
16	6	3199
17	6	2670
18	6	2620
19	6	2437
20	6	3153
1	7	7658
2	7	8410
3	7	8975
4	7	12737
5	7	22727
6	7	101186
7	7	676140
8	7	244296
9	7	50676
10	7	28708
11	7	14177
12	7	12199
13	7	8465
14	7	7080
15	7	5954
16	7	4811
17	7	4139
18	7	4046
19	7	3544
20	7	4655
1	8	8027
2	8	8723
3	8	8530
4	8	10703
5	8	13780
6	8	22445
7	8	105784
8	8	729732
9	8	252788
10	8	70307
11	8	26506
12	8	21445
13	8	14051
14	8	11379
15	8	9582
16	8	7431
17	8	6393
18	8	6061
19	8	5500
20	8	7459
1	9	3585
2	9	4357
3	9	5124
4	9	6176
5	9	8180
6	9	11373
7	9	20822
8	9	106694
9	9	643803
10	9	266525
11	9	49416
12	9	32593
13	9	19650
14	9	15467
15	9	12670
16	9	9747
17	9	8299
18	9	7824
19	9	7249
20	9	9332
1	10	4143
2	10	5027
3	10	6158
4	10	7448
5	10	8425
6	10	10028
7	10	14851
8	10	29659
9	10	115239
10	10	822077
11	10	265739
12	10	84008
13	10	40404
14	10	29052
15	10	22540
16	10	17108
17	10	14507
18	10	13688
19	10	12583
20	10	16432
1	11	1185
2	11	1258
3	11	1547
4	11	2637
5	11	3648
6	11	4713
7	11	6795
8	11	11513
9	11	19454
10	11	109133
11	11	568761
12	11	252909
13	11	58293
14	11	34481
15	11	24960
16	11	18723
17	11	15268
18	11	14122
19	11	13412
20	11	17140
1	12	3485
2	12	4329
3	12	4620
4	12	4714
5	12	4920
6	12	5602
7	12	7041
8	12	10761
9	12	15032
10	12	34496
11	12	111459
12	12	718478
13	12	260937
14	12	76740
15	12	46861
16	12	32844
17	12	26047
18	12	24158
19	12	22121
20	12	30893
1	13	1129
2	13	1171
3	13	1698
4	13	2596
5	13	3185
6	13	3843
7	13	5149
8	13	7328
9	13	9326
10	13	16935
11	13	22968
12	13	112380
13	13	622756
14	13	250530
15	13	74535
16	13	45253
17	13	34496
18	13	30531
19	13	28333
20	13	37999
1	14	1646
2	14	1772
3	14	2580
4	14	3113
5	14	3472
6	14	3665
7	14	4333
8	14	6197
9	14	7702
10	14	13327
11	14	14689
12	14	30678
13	14	109813
14	14	656223
15	14	260261
16	14	80716
17	14	54626
18	14	46997
19	14	41816
20	14	56079
1	15	1268
2	15	1316
3	15	1918
4	15	2895
5	15	3062
6	15	3445
7	15	4320
8	15	5741
9	15	6885
10	15	10707
11	15	10634
12	15	17815
13	15	28251
14	15	113432
15	15	708671
16	15	266772
17	15	96104
18	15	73417
19	15	63313
20	15	80704
1	16	1451
2	16	1666
3	16	2323
4	16	2262
5	16	2525
6	16	2759
7	16	3491
8	16	4597
9	16	5542
10	16	8104
11	16	7885
12	16	12205
13	16	15511
14	16	27798
15	16	116834
16	16	705708
17	16	274714
18	16	117458
19	16	92304
20	16	111023
1	17	934
2	17	951
3	17	1454
4	17	1750
5	17	1736
6	17	2329
7	17	3017
8	17	3865
9	17	4630
10	17	6856
11	17	6492
12	17	9502
13	17	11225
14	17	16620
15	17	30779
16	17	124316
17	17	777460
18	17	313630
19	17	152158
20	17	164763
1	18	1092
2	18	1148
3	18	1456
4	18	2633
5	18	3294
6	18	3178
7	18	3296
8	18	4218
9	18	4925
10	18	7191
11	18	6548
12	18	9119
13	18	10115
14	18	13744
15	18	21167
16	18	37313
17	18	150585
18	18	1079427
19	18	440018
20	18	322332
1	19	548
2	19	719
3	19	761
4	19	894
5	19	1215
6	19	1903
7	19	3095
8	19	4609
9	19	5420
10	19	7764
11	19	6562
12	19	8602
13	19	8827
14	19	11144
15	19	15567
16	19	22278
17	19	41647
18	19	214522
19	19	1877324
20	19	993986
1	20	1981
2	20	2123
3	20	2886
4	20	4529
5	20	4906
6	20	4985
7	20	5741
8	20	7110
9	20	7583
10	20	10597
11	20	9337
12	20	12718
13	20	13711
14	20	16647
15	20	22327
16	20	28449
17	20	40944
18	20	85851
19	20	507382
20	20	11525253
