# Supplementary material for: Rockfish: A transformer-based model for accurate 5-methylcytosine prediction from nanopore sequencing
Source: Nat Commun. 2024 Jul 3;15:5580. doi: 10.1038/s41467-024-49847-0 (PMC11222435; doi:10.1038/s41467-024-49847-0)
Supplement: Supplementary file 6 — Source Data [file 41467_2024_49847_MOESM6_ESM.zip › source-data/Figure 6/6a_cov_count.csv]

Tool	Coverage	Count
WGBS	0	1.00000
WGBS	1	0.89353
WGBS	2	0.86479
WGBS	3	0.84769
WGBS	4	0.83346
WGBS	5	0.81935
WGBS	6	0.80437
WGBS	7	0.78806
WGBS	8	0.77032
WGBS	9	0.75113
WGBS	10	0.73063
WGBS	11	0.70879
WGBS	12	0.68570
WGBS	13	0.66141
WGBS	14	0.63603
WGBS	15	0.60966
WGBS	16	0.58250
WGBS	17	0.55454
WGBS	18	0.52605
WGBS	19	0.49721
WGBS	20	0.46822
WGBS	21	0.43925
WGBS	22	0.41062
WGBS	23	0.38243
WGBS	24	0.35498
WGBS	25	0.32839
WGBS	26	0.30276
WGBS	27	0.27818
WGBS	28	0.25481
WGBS	29	0.23263
WGBS	30	0.21166
WGBS	31	0.19195
WGBS	32	0.17345
WGBS	33	0.15619
WGBS	34	0.14014
WGBS	35	0.12528
WGBS	36	0.11159
WGBS	37	0.09899
WGBS	38	0.08744
WGBS	39	0.07693
WGBS	40	0.06742
WGBS	41	0.05880
WGBS	42	0.05108
WGBS	43	0.04417
WGBS	44	0.03803
WGBS	45	0.03260
WGBS	46	0.02785
WGBS	47	0.02371
WGBS	48	0.02010
WGBS	49	0.01700
WGBS	50	0.01432
Megalodon Remora	0	1.00000
Megalodon Remora	1	0.96501
Megalodon Remora	2	0.94922
Megalodon Remora	3	0.93694
Megalodon Remora	4	0.92608
Megalodon Remora	5	0.91506
Megalodon Remora	6	0.90241
Megalodon Remora	7	0.88670
Megalodon Remora	8	0.86619
Megalodon Remora	9	0.83906
Megalodon Remora	10	0.80369
Megalodon Remora	11	0.75877
Megalodon Remora	12	0.70396
Megalodon Remora	13	0.63988
Megalodon Remora	14	0.56846
Megalodon Remora	15	0.49267
Megalodon Remora	16	0.41611
Megalodon Remora	17	0.34229
Megalodon Remora	18	0.27431
Megalodon Remora	19	0.21443
Megalodon Remora	20	0.16380
Megalodon Remora	21	0.12259
Megalodon Remora	22	0.09033
Megalodon Remora	23	0.06592
Megalodon Remora	24	0.04804
Megalodon Remora	25	0.03530
Megalodon Remora	26	0.02645
Megalodon Remora	27	0.02039
Megalodon Remora	28	0.01631
Megalodon Remora	29	0.01355
Megalodon Remora	30	0.01167
Megalodon Remora	31	0.01034
Megalodon Remora	32	0.00939
Megalodon Remora	33	0.00866
Megalodon Remora	34	0.00807
Megalodon Remora	35	0.00759
Megalodon Remora	36	0.00717
Megalodon Remora	37	0.00679
Megalodon Remora	38	0.00646
Megalodon Remora	39	0.00615
Megalodon Remora	40	0.00586
Megalodon Remora	41	0.00560
Megalodon Remora	42	0.00536
Megalodon Remora	43	0.00513
Megalodon Remora	44	0.00492
Megalodon Remora	45	0.00472
Megalodon Remora	46	0.00455
Megalodon Remora	47	0.00438
Megalodon Remora	48	0.00423
Megalodon Remora	49	0.00408
Megalodon Remora	50	0.00395
Megalodon Rerio	0	1.00000
Megalodon Rerio	1	0.97402
Megalodon Rerio	2	0.95778
Megalodon Rerio	3	0.94517
Megalodon Rerio	4	0.93432
Megalodon Rerio	5	0.92366
Megalodon Rerio	6	0.91176
Megalodon Rerio	7	0.89697
Megalodon Rerio	8	0.87733
Megalodon Rerio	9	0.85081
Megalodon Rerio	10	0.81546
Megalodon Rerio	11	0.76995
Megalodon Rerio	12	0.71390
Megalodon Rerio	13	0.64823
Megalodon Rerio	14	0.57521
Megalodon Rerio	15	0.49800
Megalodon Rerio	16	0.42034
Megalodon Rerio	17	0.34573
Megalodon Rerio	18	0.27720
Megalodon Rerio	19	0.21693
Megalodon Rerio	20	0.16607
Megalodon Rerio	21	0.12467
Megalodon Rerio	22	0.09215
Megalodon Rerio	23	0.06746
Megalodon Rerio	24	0.04929
Megalodon Rerio	25	0.03625
Megalodon Rerio	26	0.02711
Megalodon Rerio	27	0.02081
Megalodon Rerio	28	0.01652
Megalodon Rerio	29	0.01360
Megalodon Rerio	30	0.01161
Megalodon Rerio	31	0.01020
Megalodon Rerio	32	0.00917
Megalodon Rerio	33	0.00839
Megalodon Rerio	34	0.00777
Megalodon Rerio	35	0.00725
Megalodon Rerio	36	0.00680
Megalodon Rerio	37	0.00641
Megalodon Rerio	38	0.00605
Megalodon Rerio	39	0.00573
Megalodon Rerio	40	0.00545
Megalodon Rerio	41	0.00518
Megalodon Rerio	42	0.00494
Megalodon Rerio	43	0.00472
Megalodon Rerio	44	0.00451
Megalodon Rerio	45	0.00431
Megalodon Rerio	46	0.00414
Megalodon Rerio	47	0.00398
Megalodon Rerio	48	0.00383
Megalodon Rerio	49	0.00369
Megalodon Rerio	50	0.00356
Nanopolish	0	1.00000
Nanopolish	1	0.48119
Nanopolish	2	0.47382
Nanopolish	3	0.46843
Nanopolish	4	0.46381
Nanopolish	5	0.45928
Nanopolish	6	0.45437
Nanopolish	7	0.44857
Nanopolish	8	0.44135
Nanopolish	9	0.43228
Nanopolish	10	0.42083
Nanopolish	11	0.40667
Nanopolish	12	0.38948
Nanopolish	13	0.36928
Nanopolish	14	0.34613
Nanopolish	15	0.32044
Nanopolish	16	0.29280
Nanopolish	17	0.26385
Nanopolish	18	0.23437
Nanopolish	19	0.20517
Nanopolish	20	0.17697
Nanopolish	21	0.15048
Nanopolish	22	0.12617
Nanopolish	23	0.10432
Nanopolish	24	0.08517
Nanopolish	25	0.06873
Nanopolish	26	0.05484
Nanopolish	27	0.04337
Nanopolish	28	0.03410
Nanopolish	29	0.02671
Nanopolish	30	0.02092
Nanopolish	31	0.01643
Nanopolish	32	0.01302
Nanopolish	33	0.01046
Nanopolish	34	0.00853
Nanopolish	35	0.00710
Nanopolish	36	0.00604
Nanopolish	37	0.00526
Nanopolish	38	0.00468
Nanopolish	39	0.00422
Nanopolish	40	0.00388
Nanopolish	41	0.00361
Nanopolish	42	0.00338
Nanopolish	43	0.00319
Nanopolish	44	0.00303
Nanopolish	45	0.00289
Nanopolish	46	0.00276
Nanopolish	47	0.00265
Nanopolish	48	0.00254
Nanopolish	49	0.00244
Nanopolish	50	0.00236
Rockfish	0	1.00000
Rockfish	1	0.97172
Rockfish	2	0.95894
Rockfish	3	0.94928
Rockfish	4	0.94109
Rockfish	5	0.93395
Rockfish	6	0.92721
Rockfish	7	0.92032
Rockfish	8	0.91265
Rockfish	9	0.90341
Rockfish	10	0.89114
Rockfish	11	0.87421
Rockfish	12	0.85049
Rockfish	13	0.81799
Rockfish	14	0.77533
Rockfish	15	0.72168
Rockfish	16	0.65813
Rockfish	17	0.58674
Rockfish	18	0.51030
Rockfish	19	0.43290
Rockfish	20	0.35805
Rockfish	21	0.28894
Rockfish	22	0.22786
Rockfish	23	0.17576
Rockfish	24	0.13320
Rockfish	25	0.09960
Rockfish	26	0.07401
Rockfish	27	0.05503
Rockfish	28	0.04136
Rockfish	29	0.03177
Rockfish	30	0.02515
Rockfish	31	0.02061
Rockfish	32	0.01751
Rockfish	33	0.01535
Rockfish	34	0.01382
Rockfish	35	0.01267
Rockfish	36	0.01179
Rockfish	37	0.01107
Rockfish	38	0.01046
Rockfish	39	0.00993
Rockfish	40	0.00943
Rockfish	41	0.00898
Rockfish	42	0.00858
Rockfish	43	0.00820
Rockfish	44	0.00786
Rockfish	45	0.00753
Rockfish	46	0.00721
Rockfish	47	0.00692
Rockfish	48	0.00665
Rockfish	49	0.00641
Rockfish	50	0.00618
