# Supplementary material for: Rockfish: A transformer-based model for accurate 5-methylcytosine prediction from nanopore sequencing
Source: Nat Commun. 2024 Jul 3;15:5580. doi: 10.1038/s41467-024-49847-0 (PMC11222435; doi:10.1038/s41467-024-49847-0)
Supplement: Supplementary file 6 — Source Data [file 41467_2024_49847_MOESM6_ESM.zip › source-data/Figure 6/6d.csv]

Annotation	Prediction	Method	Type	Value
LINE	Positive	WGBS	WGBS and RF	1387805
LINE	Positive	WGBS	WGBS supported, RF different	47010
LINE	Positive	WGBS	WGBS not supported, RF not called	439
LINE	Positive	RF	WGBS and RF	1387805
LINE	Positive	RF	RF supported, WGBS different	319730
LINE	Positive	RF	RF not supported, WGBS not called	5743
LINE	Negative	WGBS	WGBS and RF	1537681
LINE	Negative	WGBS	WGBS supported, RF different	150126
LINE	Negative	WGBS	WGBS not supported, RF not called	611
LINE	Negative	RF	WGBS and RF	1537681
LINE	Negative	RF	RF supported, WGBS different	202420
LINE	Negative	RF	RF not supported, WGBS not called	1830
SINE	Positive	WGBS	WGBS and RF	4913786
SINE	Positive	WGBS	WGBS supported, RF different	63440
SINE	Positive	WGBS	WGBS not supported, RF not called	1172
SINE	Positive	RF	WGBS and RF	4913786
SINE	Positive	RF	RF supported, WGBS different	923193
SINE	Positive	RF	RF not supported, WGBS not called	16098
SINE	Negative	WGBS	WGBS and RF	1479527
SINE	Negative	WGBS	WGBS supported, RF different	378267
SINE	Negative	WGBS	WGBS not supported, RF not called	932
SINE	Negative	RF	WGBS and RF	1479527
SINE	Negative	RF	RF supported, WGBS different	209338
SINE	Negative	RF	RF not supported, WGBS not called	3293
LTR	Positive	WGBS	WGBS and RF	847314
LTR	Positive	WGBS	WGBS supported, RF different	30775
LTR	Positive	WGBS	WGBS not supported, RF not called	333
LTR	Positive	RF	WGBS and RF	847314
LTR	Positive	RF	RF supported, WGBS different	202581
LTR	Positive	RF	RF not supported, WGBS not called	3381
LTR	Negative	WGBS	WGBS and RF	950170
LTR	Negative	WGBS	WGBS supported, RF different	95907
LTR	Negative	WGBS	WGBS not supported, RF not called	413
LTR	Negative	RF	WGBS and RF	950170
LTR	Negative	RF	RF supported, WGBS different	120195
LTR	Negative	RF	RF not supported, WGBS not called	1486
DNA T.	Positive	WGBS	WGBS and RF	325138
DNA T.	Positive	WGBS	WGBS supported, RF different	10321
DNA T.	Positive	WGBS	WGBS not supported, RF not called	60
DNA T.	Positive	RF	WGBS and RF	325138
DNA T.	Positive	RF	RF supported, WGBS different	56912
DNA T.	Positive	RF	RF not supported, WGBS not called	1976
DNA T.	Negative	WGBS	WGBS and RF	293510
DNA T.	Negative	WGBS	WGBS supported, RF different	29174
DNA T.	Negative	WGBS	WGBS not supported, RF not called	90
DNA T.	Negative	RF	WGBS and RF	293510
DNA T.	Negative	RF	RF supported, WGBS different	42808
DNA T.	Negative	RF	RF not supported, WGBS not called	993
Other	Positive	WGBS	WGBS and RF	443468
Other	Positive	WGBS	WGBS supported, RF different	52067
Other	Positive	WGBS	WGBS not supported, RF not called	42970
Other	Positive	RF	WGBS and RF	443468
Other	Positive	RF	RF supported, WGBS different	1008664
Other	Positive	RF	RF not supported, WGBS not called	175797
Other	Negative	WGBS	WGBS and RF	415606
Other	Negative	WGBS	WGBS supported, RF different	71152
Other	Negative	WGBS	WGBS not supported, RF not called	39293
Other	Negative	RF	WGBS and RF	415606
Other	Negative	RF	RF supported, WGBS different	797368
Other	Negative	RF	RF not supported, WGBS not called	129722
