# Supplementary material for: Rockfish: A transformer-based model for accurate 5-methylcytosine prediction from nanopore sequencing
Source: Nat Commun. 2024 Jul 3;15:5580. doi: 10.1038/s41467-024-49847-0 (PMC11222435; doi:10.1038/s41467-024-49847-0)
Supplement: Supplementary file 6 — Source Data [file 41467_2024_49847_MOESM6_ESM.zip › source-data/Figure 6/6b.csv]

Annotation	Prediction	Method	Type	Value
WGS	Positive	WGBS	WGBS and RF	26180697
WGS	Positive	WGBS	WGBS supported, RF different	769968
WGS	Positive	WGBS	WGBS not supported, RF not called	100533
WGS	Positive	RF	WGBS and RF	26180697
WGS	Positive	RF	RF supported, WGBS different	7468303
WGS	Positive	RF	RF not supported, WGBS not called	519890
WGS	Negative	WGBS	WGBS and RF	21179380
WGS	Negative	WGBS	WGBS supported, RF different	2364285
WGS	Negative	WGBS	WGBS not supported, RF not called	89349
WGS	Negative	RF	WGBS and RF	21179380
WGS	Negative	RF	RF supported, WGBS different	5028569
WGS	Negative	RF	RF not supported, WGBS not called	354038
