# Supplementary material for: Rockfish: A transformer-based model for accurate 5-methylcytosine prediction from nanopore sequencing
Source: Nat Commun. 2024 Jul 3;15:5580. doi: 10.1038/s41467-024-49847-0 (PMC11222435; doi:10.1038/s41467-024-49847-0)
Supplement: Supplementary file 6 — Source Data [file 41467_2024_49847_MOESM6_ESM.zip › source-data/Figure 6/6c.csv]

Annotation	Prediction	Method	Type	Value
Promoters	Positive	WGBS	WGBS and RF	5268895
Promoters	Positive	WGBS	WGBS supported, RF different	134784
Promoters	Positive	WGBS	WGBS not supported, RF not called	1742
Promoters	Positive	RF	WGBS and RF	5268895
Promoters	Positive	RF	RF supported, WGBS different	1162331
Promoters	Positive	RF	RF not supported, WGBS not called	75560
Promoters	Negative	WGBS	WGBS and RF	5041754
Promoters	Negative	WGBS	WGBS supported, RF different	315503
Promoters	Negative	WGBS	WGBS not supported, RF not called	1964
Promoters	Negative	RF	WGBS and RF	5041754
Promoters	Negative	RF	RF supported, WGBS different	1696928
Promoters	Negative	RF	RF not supported, WGBS not called	47461
Exons	Positive	WGBS	WGBS and RF	1321231
Exons	Positive	WGBS	WGBS supported, RF different	28429
Exons	Positive	WGBS	WGBS not supported, RF not called	183
Exons	Positive	RF	WGBS and RF	1321231
Exons	Positive	RF	RF supported, WGBS different	225834
Exons	Positive	RF	RF not supported, WGBS not called	17316
Exons	Negative	WGBS	WGBS and RF	496760
Exons	Negative	WGBS	WGBS supported, RF different	66651
Exons	Negative	WGBS	WGBS not supported, RF not called	172
Exons	Negative	RF	WGBS and RF	496760
Exons	Negative	RF	RF supported, WGBS different	174821
Exons	Negative	RF	RF not supported, WGBS not called	11755
Introns	Positive	WGBS	WGBS and RF	12557313
Introns	Positive	WGBS	WGBS supported, RF different	300729
Introns	Positive	WGBS	WGBS not supported, RF not called	2284
Introns	Positive	RF	WGBS and RF	12557313
Introns	Positive	RF	RF supported, WGBS different	2385965
Introns	Positive	RF	RF not supported, WGBS not called	31817
Introns	Negative	WGBS	WGBS and RF	7775527
Introns	Negative	WGBS	WGBS supported, RF different	979948
Introns	Negative	WGBS	WGBS not supported, RF not called	1829
Introns	Negative	RF	WGBS and RF	7775527
Introns	Negative	RF	RF supported, WGBS different	1032527
Introns	Negative	RF	RF not supported, WGBS not called	11864
Intergenic	Positive	WGBS	WGBS and RF	7033258
Intergenic	Positive	WGBS	WGBS supported, RF different	306026
Intergenic	Positive	WGBS	WGBS not supported, RF not called	96324
Intergenic	Positive	RF	WGBS and RF	7033258
Intergenic	Positive	RF	RF supported, WGBS different	3694173
Intergenic	Positive	RF	RF not supported, WGBS not called	395197
Intergenic	Negative	WGBS	WGBS and RF	7865339
Intergenic	Negative	WGBS	WGBS supported, RF different	1002183
Intergenic	Negative	WGBS	WGBS not supported, RF not called	85384
Intergenic	Negative	RF	WGBS and RF	7865339
Intergenic	Negative	RF	RF supported, WGBS different	2124293
Intergenic	Negative	RF	RF not supported, WGBS not called	282958
