# Supplementary material for: Rockfish: A transformer-based model for accurate 5-methylcytosine prediction from nanopore sequencing
Source: Nat Commun. 2024 Jul 3;15:5580. doi: 10.1038/s41467-024-49847-0 (PMC11222435; doi:10.1038/s41467-024-49847-0)
Supplement: Supplementary file 6 — Source Data [file 41467_2024_49847_MOESM6_ESM.zip › source-data/Figure S10/S10.csv]

Tool	Command	Mean time
Remora	Call methylation	7027.667
Rockfish	Dorado	6703.667
Rockfish	Call methylation	11070
Rockfish FA	Dorado	6703.667
Rockfish FA	Call methylation	5355.333
