# Supplementary material for: Rockfish: A transformer-based model for accurate 5-methylcytosine prediction from nanopore sequencing
Source: Nat Commun. 2024 Jul 3;15:5580. doi: 10.1038/s41467-024-49847-0 (PMC11222435; doi:10.1038/s41467-024-49847-0)
Supplement: Supplementary file 6 — Source Data [file 41467_2024_49847_MOESM6_ESM.zip › source-data/Figure 4/4d_acc_precision_recall_fpr_f1.xlsx]

## Sheet: Sheet1
Tool	Region	Count	Accuracy	Precision	Recall	FPR	F1
Remora	CpG poor	1715734	0.995443	0.994313	0.997801	0.007765	0.996054
Remora	CpG poor HFP	446555	0.989697	0.982416	0.997591	0.018468	0.989945
Rockfish	CpG poor	1715734	0.996749	0.996921	0.997441	0.004191	0.997181
Rockfish	CpG poor HFP	446555	0.995524	0.99529	0.995908	0.004874	0.995599
Remora	CpG rich	1707093	0.994577	0.946247	0.988756	0.004913	0.967035
Remora	CpG rich HFP	751122	0.989807	0.846511	0.98277	0.009806	0.909566
Rockfish	CpG rich	1707093	0.997452	0.989004	0.979216	0.000952	0.984086
Rockfish	CpG rich HFP	751122	0.996806	0.982473	0.955815	0.000938	0.968961
Tool	Region	Count	Correlation
Remora	CpG poor	4700628	0.914332
Remora	CpG poor HFP	1148649	0.887069
Rockfish	CpG poor	4700628	0.919672
Rockfish	CpG poor HFP	1148649	0.914648
Remora	CpG rich	2618893	0.895005
Remora	CpG rich HFP	1120360	0.840294
Rockfish	CpG rich	2618893	0.905961
Rockfish	CpG rich HFP	1120360	0.868158
Remora	CpG poor	3269236	0.896032
Remora	CpG poor HFP	874062	0.859701
Rockfish	CpG poor	3269236	0.901771
Rockfish	CpG poor HFP	874062	0.887772
Remora	CpG rich	1458238	0.880505
Remora	CpG rich HFP	411013	0.869562
Rockfish	CpG rich	1458238	0.890787
Rockfish	CpG rich HFP	411013	0.904887
