# Supplementary material for: Rockfish: A transformer-based model for accurate 5-methylcytosine prediction from nanopore sequencing
Source: Nat Commun. 2024 Jul 3;15:5580. doi: 10.1038/s41467-024-49847-0 (PMC11222435; doi:10.1038/s41467-024-49847-0)
Supplement: Supplementary file 6 — Source Data [file 41467_2024_49847_MOESM6_ESM.zip › source-data/Figure 4/4c.xlsx]

## Sheet: Sheet1
Annotation	Count	HFP proportion
NON_SINGLETON	23426666	0.286249
SINGLETON	44366312	0.137964
PROMOTER	13863722	0.278198
EXON	2360318	0.241337
INTRON	24337556	0.17342
INTERGENIC	27231382	0.153489
SHORE	4337639	0.252011
SHELF	3686976	0.254082
ISLAND	4583496	0.43359
SINE	7838156	0.246902
OTHER	5547251	0.152531
LINE	3554738	0.118372
LTR	2200354	0.151287
DNA_TRANSPOSON	747647	0.148551
GC_20	875940	0.0826575
GC_100	8576584	0.308137
GC_40	12057340	0.112487
GC_60	23264737	0.158602
GC_80	23018377	0.220064
