# Supplementary material for: Rockfish: A transformer-based model for accurate 5-methylcytosine prediction from nanopore sequencing
Source: Nat Commun. 2024 Jul 3;15:5580. doi: 10.1038/s41467-024-49847-0 (PMC11222435; doi:10.1038/s41467-024-49847-0)
Supplement: Supplementary file 6 — Source Data [file 41467_2024_49847_MOESM6_ESM.zip › source-data/Figure 4/4b.xlsx]

## Sheet: Sheet1
Annotation	Count	Rockfish proportion	Remora proportion	Remora filter proportion
NON_SINGLETON	23426666	0.04616	0.042421	0.02769
SINGLETON	44366312	0.0203384	0.0193109	0.003315
INTERGENIC	27231382	0.061065	0.058138	0.006047
PROMOTER	13863722	0.0159527	0.0133414	0.03889
INTRON	24337556	0.0019	0.001571	0.002425
EXON	2360318	0.022636	0.0187132	0.0139396
ISLAND	4583496	0.038023	0.031951	0.100898
SHELF	3686976	0.0371285	0.033176	0.0170275
SHORE	4337639	0.020158	0.0183743	0.019924
LTR	2200354	0.003353	0.003032	0.001598
OTHER	5547251	0.143705	0.135705	0.019055
SINE	7838156	0.004585	0.004132	0.000907
LINE	3554738	0.002997	0.002611	0.002039
DNA_TRANSPOSON	747647	0.0133098	0.0112058	0.004288
GC_80	23018377	0.0180516	0.0164422	0.0128163
GC_40	12057340	0.056111	0.053632	0.003831
GC_100	8576584	0.0196395	0.016307	0.039182
GC_20	875940	0.027239	0.0259561	0.001711
GC_60	23264737	0.03006	0.0284898	0.00503
