# Supplementary material for: Rockfish: A transformer-based model for accurate 5-methylcytosine prediction from nanopore sequencing
Source: Nat Commun. 2024 Jul 3;15:5580. doi: 10.1038/s41467-024-49847-0 (PMC11222435; doi:10.1038/s41467-024-49847-0)
Supplement: Supplementary file 6 — Source Data [file 41467_2024_49847_MOESM6_ESM.zip › source-data/Figure 4/4a.xlsx]

## Sheet: Sheet1
Tool	Coverage	Count
Remora	0	1
Remora	1	0.9686
Remora	2	0.95438
Remora	3	0.94399
Remora	4	0.93568
Remora	5	0.92878
Remora	6	0.92275
Remora	7	0.91733
Remora	8	0.91229
Remora	9	0.90747
Remora	10	0.90273
Remora	11	0.89798
Remora	12	0.89315
Remora	13	0.88818
Remora	14	0.88298
Remora	15	0.87754
Remora	16	0.87183
Remora	17	0.86582
Remora	18	0.85951
Remora	19	0.85285
Remora	20	0.8458
Remora	21	0.83821
Remora	22	0.82987
Remora	23	0.82048
Remora	24	0.8097
Remora	25	0.79707
Remora	26	0.78211
Remora	27	0.76432
Remora	28	0.74324
Remora	29	0.71853
Remora	30	0.68988
Remora	31	0.65728
Remora	32	0.62085
Remora	33	0.58092
Remora	34	0.53811
Remora	35	0.49309
Remora	36	0.44672
Remora	37	0.39999
Remora	38	0.35393
Remora	39	0.30947
Remora	40	0.26743
Remora	41	0.22842
Remora	42	0.19302
Remora	43	0.16149
Remora	44	0.13396
Remora	45	0.11031
Remora	46	0.09035
Remora	47	0.07382
Remora	48	0.06036
Remora	49	0.04954
Remora	50	0.04098
Rockfish	0	1
Rockfish	1	0.97402
Rockfish	2	0.96343
Rockfish	3	0.95575
Rockfish	4	0.9494
Rockfish	5	0.94422
Rockfish	6	0.9398
Rockfish	7	0.93605
Rockfish	8	0.9327
Rockfish	9	0.92969
Rockfish	10	0.92678
Rockfish	11	0.92389
Rockfish	12	0.92095
Rockfish	13	0.9179
Rockfish	14	0.91464
Rockfish	15	0.91121
Rockfish	16	0.90759
Rockfish	17	0.90374
Rockfish	18	0.89969
Rockfish	19	0.89542
Rockfish	20	0.89098
Rockfish	21	0.88634
Rockfish	22	0.88138
Rockfish	23	0.87591
Rockfish	24	0.86959
Rockfish	25	0.86206
Rockfish	26	0.85282
Rockfish	27	0.84134
Rockfish	28	0.82697
Rockfish	29	0.80917
Rockfish	30	0.78734
Rockfish	31	0.76124
Rockfish	32	0.7306
Rockfish	33	0.69524
Rockfish	34	0.65562
Rockfish	35	0.61219
Rockfish	36	0.56558
Rockfish	37	0.51669
Rockfish	38	0.46655
Rockfish	39	0.41633
Rockfish	40	0.36708
Rockfish	41	0.31988
Rockfish	42	0.27553
Rockfish	43	0.23467
Rockfish	44	0.19779
Rockfish	45	0.1652
Rockfish	46	0.13687
Rockfish	47	0.11268
Rockfish	48	0.0924
Rockfish	49	0.07568
Rockfish	50	0.06209
WGBS	0	1
WGBS	1	0.89353
WGBS	2	0.86479
WGBS	3	0.84769
WGBS	4	0.83346
WGBS	5	0.81935
WGBS	6	0.80437
WGBS	7	0.78806
WGBS	8	0.77032
WGBS	9	0.75113
WGBS	10	0.73063
WGBS	11	0.70879
WGBS	12	0.6857
WGBS	13	0.66141
WGBS	14	0.63603
WGBS	15	0.60966
WGBS	16	0.5825
WGBS	17	0.55454
WGBS	18	0.52605
WGBS	19	0.49721
WGBS	20	0.46822
WGBS	21	0.43925
WGBS	22	0.41062
WGBS	23	0.38243
WGBS	24	0.35498
WGBS	25	0.32839
WGBS	26	0.30276
WGBS	27	0.27818
WGBS	28	0.25481
WGBS	29	0.23263
WGBS	30	0.21166
WGBS	31	0.19195
WGBS	32	0.17345
WGBS	33	0.15619
WGBS	34	0.14014
WGBS	35	0.12528
WGBS	36	0.11159
WGBS	37	0.09899
WGBS	38	0.08744
WGBS	39	0.07693
WGBS	40	0.06742
WGBS	41	0.0588
WGBS	42	0.05108
WGBS	43	0.04417
WGBS	44	0.03803
WGBS	45	0.0326
WGBS	46	0.02785
WGBS	47	0.02371
WGBS	48	0.0201
WGBS	49	0.017
WGBS	50	0.01432
