# Supplementary material for: Rockfish: A transformer-based model for accurate 5-methylcytosine prediction from nanopore sequencing
Source: Nat Commun. 2024 Jul 3;15:5580. doi: 10.1038/s41467-024-49847-0 (PMC11222435; doi:10.1038/s41467-024-49847-0)
Supplement: Supplementary file 6 — Source Data [file 41467_2024_49847_MOESM6_ESM.zip › source-data/Figure S8/S8b.xlsx]

## Sheet: Sheet1
Dataset	Annotation	Count	Rockfish proportion	Remora proportion	Remora filter proportion
R10.4.1 Mouse	NON_SINGLETON	9593196	0.0186408	0.015983	0.034483
R10.4.1 Mouse	SINGLETON	34252202	0.008983	0.00878	0.002514
R10.4.1 Mouse	EXON	2013524	0.001935	0.001873	0.003412
R10.4.1 Mouse	PROMOTER	8231098	0.022867	0.019577	0.040783
R10.4.1 Mouse	INTRON	15153502	0.001293	0.001244	0.001289
R10.4.1 Mouse	INTERGENIC	18447274	0.0148969	0.0146518	0.002971
R10.4.1 Mouse	ISLAND	1857564	0.068863	0.057128	0.138802
R10.4.1 Mouse	SHELVE	1517176	0.005807	0.004986	0.0174218
R10.4.1 Mouse	SHORE	1823012	0.014845	0.0129763	0.0271743
R10.4.1 Mouse	LINE	6543832	0.012732	0.0125318	0.002234
R10.4.1 Mouse	LTR	5670130	0.0194971	0.0192124	0.002968
R10.4.1 Mouse	SINE	3705074	0.002403	0.00236	0.000632
R10.4.1 Mouse	DNA_TRANSPOSON	410582	0.001576	0.001554	0.000558
R10.4.1 Mouse	OTHER	756120	0.033545	0.026871	0.06293
R10.4.1 Mouse	GC_20	80366	0.0162631	0.016089	0.00107
R10.4.1 Mouse	GC_60	14629206	0.009202	0.008934	0.003329
R10.4.1 Mouse	GC_80	13716656	0.0106411	0.009878	0.0108159
R10.4.1 Mouse	GC_40	5416216	0.0102793	0.0101274	0.001408
R10.4.1 Mouse	GC_100	4018722	0.020527	0.0172286	0.0395178
