# Supplementary material for: Rockfish: A transformer-based model for accurate 5-methylcytosine prediction from nanopore sequencing
Source: Nat Commun. 2024 Jul 3;15:5580. doi: 10.1038/s41467-024-49847-0 (PMC11222435; doi:10.1038/s41467-024-49847-0)
Supplement: Supplementary file 6 — Source Data [file 41467_2024_49847_MOESM6_ESM.zip › source-data/Figure S8/S8c.xlsx]

## Sheet: Sheet1
Dataset	Annotation	Count	HFP proportion
R10.4.1 Mouse	NON_SINGLETON	9593196	0.286904
R10.4.1 Mouse	SINGLETON	34252202	0.216158
R10.4.1 Mouse	EXON	2013524	0.280478
R10.4.1 Mouse	PROMOTER	8231098	0.252372
R10.4.1 Mouse	INTRON	15153502	0.267829
R10.4.1 Mouse	INTERGENIC	18447274	0.187324
R10.4.1 Mouse	ISLAND	1857564	0.237171
R10.4.1 Mouse	SHELVE	1517176	0.292053
R10.4.1 Mouse	SHORE	1823012	0.257099
R10.4.1 Mouse	OTHER	756120	0.306832
R10.4.1 Mouse	LINE	6543832	0.16648
R10.4.1 Mouse	DNA_TRANSPOSON	410582	0.226985
R10.4.1 Mouse	SINE	3705074	0.256521
R10.4.1 Mouse	LTR	5670130	0.199561
R10.4.1 Mouse	GC_20	80366	0.112971
R10.4.1 Mouse	GC_60	14629206	0.223938
R10.4.1 Mouse	GC_40	5416216	0.170758
R10.4.1 Mouse	GC_100	4018722	0.275475
R10.4.1 Mouse	GC_80	13716656	0.253412
