# Supplementary material for: Rockfish: A transformer-based model for accurate 5-methylcytosine prediction from nanopore sequencing
Source: Nat Commun. 2024 Jul 3;15:5580. doi: 10.1038/s41467-024-49847-0 (PMC11222435; doi:10.1038/s41467-024-49847-0)
Supplement: Supplementary file 6 — Source Data [file 41467_2024_49847_MOESM6_ESM.zip › source-data/Figure S8/S8d_acc_precision_recall_fpr_f1.xlsx]

## Sheet: Sheet1
Dataset	Tool	Region	Count	Accuracy	Precision	Recall	FPR	F1
R10.4.1 Mouse	Remora	CpG poor	560058	0.994202	0.993461	0.970139	0.001216	0.981662
R10.4.1 Mouse	Remora	CpG poor HFP	128141	0.990713	0.988787	0.960645	0.00247	0.974513
R10.4.1 Mouse	Rockfish	CpG poor	560058	0.995477	0.994456	0.977172	0.001037	0.985738
R10.4.1 Mouse	Rockfish	CpG poor HFP	128141	0.995419	0.993335	0.981801	0.001493	0.987534
R10.4.1 Mouse	Remora	CpG rich	853412	0.999584	0.914264	0.94741	0.000262	0.930542
R10.4.1 Mouse	Remora	CpG rich HFP	231434	0.99908	0.8451	0.923963	0.000638	0.882774
R10.4.1 Mouse	Rockfish	CpG rich	853412	0.999753	0.955248	0.960956	0.000133	0.958093
R10.4.1 Mouse	Rockfish	CpG rich HFP	231434	0.999667	0.955121	0.956221	0.000169	0.955671
Dataset	Tool	Region	Count	Correlation
R10.4.1 Mouse	Remora	CpG poor	3269236	0.896032
R10.4.1 Mouse	Remora	CpG poor HFP	874062	0.859701
R10.4.1 Mouse	Rockfish	CpG poor	3269236	0.901771
R10.4.1 Mouse	Rockfish	CpG poor HFP	874062	0.887772
R10.4.1 Mouse	Remora	CpG rich	1458238	0.880505
R10.4.1 Mouse	Remora	CpG rich HFP	411013	0.869562
R10.4.1 Mouse	Rockfish	CpG rich	1458238	0.890787
R10.4.1 Mouse	Rockfish	CpG rich HFP	411013	0.904887
