# Supplementary material for: Rockfish: A transformer-based model for accurate 5-methylcytosine prediction from nanopore sequencing
Source: Nat Commun. 2024 Jul 3;15:5580. doi: 10.1038/s41467-024-49847-0 (PMC11222435; doi:10.1038/s41467-024-49847-0)
Supplement: Supplementary file 6 — Source Data [file 41467_2024_49847_MOESM6_ESM.zip › source-data/Figure S8/S8d_corr.xlsx]

## Sheet: Sheet1
Dataset	Tool	Region	Count	Correlation
R10.4.1 Mouse	Remora	CpG poor	3269236	0.896032
R10.4.1 Mouse	Remora	CpG poor HFP	874062	0.859701
R10.4.1 Mouse	Rockfish	CpG poor	3269236	0.901771
R10.4.1 Mouse	Rockfish	CpG poor HFP	874062	0.887772
R10.4.1 Mouse	Remora	CpG rich	1458238	0.880505
R10.4.1 Mouse	Remora	CpG rich HFP	411013	0.869562
R10.4.1 Mouse	Rockfish	CpG rich	1458238	0.890787
R10.4.1 Mouse	Rockfish	CpG rich HFP	411013	0.904887
