# Supplementary material for: Rockfish: A transformer-based model for accurate 5-methylcytosine prediction from nanopore sequencing
Source: Nat Commun. 2024 Jul 3;15:5580. doi: 10.1038/s41467-024-49847-0 (PMC11222435; doi:10.1038/s41467-024-49847-0)
Supplement: Supplementary file 6 — Source Data [file 41467_2024_49847_MOESM6_ESM.zip › source-data/Figure S8/S8a.xlsx]

## Sheet: Sheet1
Tool	Coverage	Count
Rockfish	0	1
Rockfish	1	0.99971
Rockfish	2	0.99901
Rockfish	3	0.99723
Rockfish	4	0.99386
Rockfish	5	0.98862
Rockfish	6	0.98157
Rockfish	7	0.97312
Rockfish	8	0.96356
Rockfish	9	0.95318
Rockfish	10	0.9418
Rockfish	11	0.92906
Rockfish	12	0.91427
Rockfish	13	0.89668
Rockfish	14	0.87544
Rockfish	15	0.84968
Rockfish	16	0.81868
Rockfish	17	0.78205
Rockfish	18	0.73973
Rockfish	19	0.69189
Rockfish	20	0.6393
Rockfish	21	0.58296
Rockfish	22	0.52423
Rockfish	23	0.4646
Rockfish	24	0.40556
Rockfish	25	0.34865
Rockfish	26	0.29513
Rockfish	27	0.24605
Rockfish	28	0.20202
Rockfish	29	0.16351
Rockfish	30	0.13044
Rockfish	31	0.10268
Rockfish	32	0.07985
Rockfish	33	0.06141
Rockfish	34	0.04685
Rockfish	35	0.03552
Rockfish	36	0.02686
Rockfish	37	0.02032
Rockfish	38	0.01546
Rockfish	39	0.0119
Rockfish	40	0.00933
Rockfish	41	0.00747
Rockfish	42	0.00613
Rockfish	43	0.00516
Rockfish	44	0.00447
Rockfish	45	0.00395
Rockfish	46	0.00357
Rockfish	47	0.00328
Rockfish	48	0.00305
Rockfish	49	0.00286
Rockfish	50	0.0027
Remora	0	1
Remora	1	0.99683
Remora	2	0.99346
Remora	3	0.98937
Remora	4	0.98395
Remora	5	0.97696
Remora	6	0.9685
Remora	7	0.95887
Remora	8	0.94824
Remora	9	0.93647
Remora	10	0.92313
Remora	11	0.90752
Remora	12	0.88876
Remora	13	0.86594
Remora	14	0.83829
Remora	15	0.80514
Remora	16	0.76615
Remora	17	0.72142
Remora	18	0.6713
Remora	19	0.61673
Remora	20	0.55894
Remora	21	0.49928
Remora	22	0.43945
Remora	23	0.38085
Remora	24	0.32499
Remora	25	0.27303
Remora	26	0.22585
Remora	27	0.18407
Remora	28	0.14782
Remora	29	0.11707
Remora	30	0.09156
Remora	31	0.07074
Remora	32	0.0541
Remora	33	0.04106
Remora	34	0.03103
Remora	35	0.02341
Remora	36	0.01771
Remora	37	0.01352
Remora	38	0.01044
Remora	39	0.00825
Remora	40	0.00665
Remora	41	0.00551
Remora	42	0.0047
Remora	43	0.0041
Remora	44	0.00366
Remora	45	0.00332
Remora	46	0.00307
Remora	47	0.00285
Remora	48	0.00268
Remora	49	0.00253
Remora	50	0.0024
WGBS	0	1
WGBS	1	0.93849
WGBS	2	0.926
WGBS	3	0.91595
WGBS	4	0.90573
WGBS	5	0.89445
WGBS	6	0.8816
WGBS	7	0.86656
WGBS	8	0.84883
WGBS	9	0.82814
WGBS	10	0.80412
WGBS	11	0.77666
WGBS	12	0.74573
WGBS	13	0.71152
WGBS	14	0.67431
WGBS	15	0.63458
WGBS	16	0.59291
WGBS	17	0.54989
WGBS	18	0.5062
WGBS	19	0.46256
WGBS	20	0.4197
WGBS	21	0.37814
WGBS	22	0.33843
WGBS	23	0.30096
WGBS	24	0.26611
WGBS	25	0.234
WGBS	26	0.20477
WGBS	27	0.17838
WGBS	28	0.1548
WGBS	29	0.13389
WGBS	30	0.11547
WGBS	31	0.09934
WGBS	32	0.08531
WGBS	33	0.07319
WGBS	34	0.06276
WGBS	35	0.05378
WGBS	36	0.04609
WGBS	37	0.03954
WGBS	38	0.03393
WGBS	39	0.02917
WGBS	40	0.02509
WGBS	41	0.02164
WGBS	42	0.01869
WGBS	43	0.01619
WGBS	44	0.01404
WGBS	45	0.01222
WGBS	46	0.01066
WGBS	47	0.00932
WGBS	48	0.00817
WGBS	49	0.00718
WGBS	50	0.00633
