# Supplementary material for: Rockfish: A transformer-based model for accurate 5-methylcytosine prediction from nanopore sequencing
Source: Nat Commun. 2024 Jul 3;15:5580. doi: 10.1038/s41467-024-49847-0 (PMC11222435; doi:10.1038/s41467-024-49847-0)
Supplement: Supplementary file 6 — Source Data [file 41467_2024_49847_MOESM6_ESM.zip › source-data/Figure S1/S1b.tsv]

tool	ap	len	precision	recall
Rockfish base	0.9970930807940107	74	[0.875, 0.885, 0.895, 0.905, 0.915, 0.925, 0.935, 0.945, 0.9546, 0.964, 0.9727, 0.98, 0.986, 0.99, 0.9927, 0.9946, 0.9956, 0.996, 0.9966, 0.9966, 0.997, 0.997, 0.9976, 0.9976, 0.9976, 0.9976, 0.998, 0.998, 0.998, 0.998, 0.998, 0.998, 0.998, 0.998, 0.998, 0.998, 0.9985, 0.9985, 0.9985, 0.9985, 0.9985, 0.9985, 0.9985, 0.9985, 0.9985, 0.9985, 0.9985, 0.9985, 0.9985, 0.9985, 0.9985, 0.9985, 0.9985, 0…	[1.0, 1.0, 0.9995, 0.9995, 0.999, 0.998, 0.996, 0.9937, 0.99, 0.9854, 0.9795, 0.972, 0.964, 0.9546, 0.9443, 0.934, 0.924, 0.914, 0.904, 0.894, 0.884, 0.874, 0.864, 0.854, 0.844, 0.834, 0.824, 0.814, 0.8037, 0.7935, 0.783, 0.7725, 0.762, 0.7515, 0.7407, 0.7305, 0.7197, 0.709, 0.698, 0.6865, 0.676, 0.666, 0.656, 0.644, 0.631, 0.6206, 0.609, 0.596, 0.582, 0.5713, 0.5605, 0.5483, 0.535, 0.52, 0.504, …
Rockfish small	0.9970596871160573	107	[0.875, 0.885, 0.895, 0.905, 0.915, 0.925, 0.935, 0.945, 0.9546, 0.964, 0.972, 0.9795, 0.9854, 0.9897, 0.9927, 0.994, 0.995, 0.9956, 0.996, 0.9966, 0.997, 0.997, 0.997, 0.9976, 0.9976, 0.9976, 0.9976, 0.998, 0.998, 0.998, 0.998, 0.998, 0.998, 0.998, 0.998, 0.998, 0.998, 0.9985, 0.9985, 0.9985, 0.9985, 0.9985, 0.9985, 0.9985, 0.9985, 0.9985, 0.9985, 0.9985, 0.9985, 0.9985, 0.9985, 0.9985, 0.9985, …	[1.0, 1.0, 1.0, 0.9995, 0.999, 0.998, 0.996, 0.9937, 0.9897, 0.985, 0.979, 0.972, 0.9634, 0.954, 0.9443, 0.934, 0.924, 0.914, 0.904, 0.894, 0.884, 0.874, 0.864, 0.854, 0.844, 0.834, 0.824, 0.814, 0.8037, 0.7935, 0.783, 0.773, 0.763, 0.753, 0.743, 0.733, 0.723, 0.713, 0.703, 0.693, 0.6826, 0.6724, 0.662, 0.652, 0.642, 0.632, 0.622, 0.612, 0.602, 0.592, 0.582, 0.572, 0.5615, 0.5513, 0.541, 0.531, 0…
Megalodon Remora	0.9911122576506954	105	[0.875, 0.885, 0.894, 0.903, 0.9116, 0.9204, 0.929, 0.938, 0.946, 0.9536, 0.96, 0.9644, 0.9688, 0.9717, 0.9746, 0.977, 0.9795, 0.9814, 0.9834, 0.985, 0.9863, 0.988, 0.989, 0.9897, 0.9907, 0.991, 0.992, 0.9927, 0.993, 0.9937, 0.994, 0.9946, 0.995, 0.995, 0.9956, 0.9956, 0.996, 0.996, 0.996, 0.9966, 0.9966, 0.9966, 0.997, 0.997, 0.997, 0.997, 0.997, 0.997, 0.9976, 0.9976, 0.9976, 0.9976, 0.9976, 0.…	[1.0, 0.998, 0.993, 0.9883, 0.983, 0.978, 0.9727, 0.968, 0.962, 0.955, 0.947, 0.938, 0.929, 0.9194, 0.9097, 0.8994, 0.8896, 0.8794, 0.8696, 0.8594, 0.849, 0.839, 0.829, 0.819, 0.809, 0.799, 0.789, 0.779, 0.769, 0.759, 0.749, 0.739, 0.729, 0.719, 0.709, 0.699, 0.689, 0.6787, 0.6685, 0.658, 0.648, 0.638, 0.628, 0.618, 0.608, 0.598, 0.588, 0.578, 0.568, 0.5576, 0.5474, 0.537, 0.527, 0.517, 0.507, 0.…
Megalodon Rerio	0.9933807999069015	101	[0.875, 0.885, 0.8945, 0.904, 0.913, 0.922, 0.93, 0.9385, 0.9463, 0.954, 0.961, 0.9673, 0.9727, 0.9775, 0.9814, 0.985, 0.988, 0.99, 0.992, 0.9937, 0.9946, 0.9956, 0.996, 0.9966, 0.997, 0.9976, 0.9976, 0.9976, 0.998, 0.998, 0.998, 0.998, 0.998, 0.9985, 0.9985, 0.9985, 0.9985, 0.9985, 0.9985, 0.9985, 0.9985, 0.9985, 0.9985, 0.9985, 0.9985, 0.9985, 0.9985, 0.999, 0.999, 0.999, 0.999, 0.999, 0.999, 0…	[1.0, 0.9966, 0.9927, 0.9883, 0.9834, 0.978, 0.972, 0.9663, 0.96, 0.9536, 0.9463, 0.9385, 0.93, 0.921, 0.9116, 0.902, 0.892, 0.882, 0.872, 0.862, 0.852, 0.842, 0.832, 0.822, 0.812, 0.802, 0.792, 0.782, 0.772, 0.762, 0.752, 0.7417, 0.7314, 0.721, 0.711, 0.7007, 0.6904, 0.68, 0.669, 0.6587, 0.6484, 0.637, 0.6265, 0.616, 0.6055, 0.595, 0.5845, 0.573, 0.562, 0.55, 0.54, 0.53, 0.5195, 0.509, 0.4983, 0…
Nanopolish	0.9910199984740675	146	[0.875, 0.885, 0.895, 0.905, 0.915, 0.925, 0.9346, 0.9434, 0.9507, 0.957, 0.9624, 0.9663, 0.97, 0.973, 0.9756, 0.9775, 0.9795, 0.981, 0.9824, 0.9834, 0.9844, 0.9854, 0.9863, 0.9873, 0.988, 0.9883, 0.9893, 0.9897, 0.99, 0.9907, 0.991, 0.991, 0.9917, 0.992, 0.992, 0.9927, 0.9927, 0.993, 0.993, 0.9937, 0.9937, 0.994, 0.994, 0.994, 0.994, 0.9946, 0.9946, 0.9946, 0.9946, 0.995, 0.995, 0.995, 0.995, 0.…	[1.0, 1.0, 1.0, 0.9995, 0.9985, 0.996, 0.992, 0.987, 0.98, 0.972, 0.9634, 0.954, 0.9443, 0.9346, 0.9243, 0.914, 0.904, 0.894, 0.884, 0.874, 0.864, 0.854, 0.8438, 0.8335, 0.823, 0.813, 0.8027, 0.7925, 0.7817, 0.7715, 0.761, 0.751, 0.7407, 0.7305, 0.7197, 0.709, 0.699, 0.6885, 0.6777, 0.6675, 0.6562, 0.6455, 0.6353, 0.625, 0.615, 0.605, 0.5947, 0.584, 0.5737, 0.563, 0.5522, 0.5415, 0.531, 0.521, 0.…
