# Supplementary material for: Rockfish: A transformer-based model for accurate 5-methylcytosine prediction from nanopore sequencing
Source: Nat Commun. 2024 Jul 3;15:5580. doi: 10.1038/s41467-024-49847-0 (PMC11222435; doi:10.1038/s41467-024-49847-0)
Supplement: Supplementary file 6 — Source Data [file 41467_2024_49847_MOESM6_ESM.zip › source-data/Figure S1/S1c.tsv]

tool	ap	len	precision	recall
Rockfish base	0.9966690727763245	390	[0.889, 0.89, 0.891, 0.892, 0.893, 0.894, 0.895, 0.896, 0.897, 0.898, 0.899, 0.9, 0.901, 0.902, 0.903, 0.904, 0.905, 0.906, 0.907, 0.908, 0.909, 0.91, 0.911, 0.912, 0.913, 0.914, 0.915, 0.916, 0.917, 0.918, 0.919, 0.92, 0.921, 0.922, 0.923, 0.924, 0.925, 0.926, 0.927, 0.928, 0.929, 0.93, 0.931, 0.932, 0.933, 0.934, 0.935, 0.936, 0.937, 0.938, 0.939, 0.94, 0.941, 0.942, 0.943, 0.944, 0.945, 0.946,…	[1.0, 1.0, 1.0, 1.0, 1.0, 1.0, 0.9995, 0.9995, 0.9995, 0.9995, 0.9995, 0.9995, 0.9995, 0.9995, 0.9995, 0.9995, 0.9995, 0.9995, 0.999, 0.999, 0.999, 0.999, 0.999, 0.999, 0.999, 0.999, 0.9985, 0.9985, 0.9985, 0.9985, 0.9985, 0.998, 0.998, 0.998, 0.998, 0.9976, 0.9976, 0.9976, 0.9976, 0.997, 0.997, 0.9966, 0.9966, 0.9966, 0.996, 0.996, 0.996, 0.9956, 0.9956, 0.995, 0.995, 0.9946, 0.9946, 0.994, 0.99…
Rockfish small	0.9966228911201259	970	[0.889, 0.89, 0.891, 0.892, 0.893, 0.894, 0.895, 0.896, 0.897, 0.898, 0.899, 0.9, 0.901, 0.902, 0.903, 0.904, 0.905, 0.906, 0.907, 0.908, 0.909, 0.91, 0.911, 0.912, 0.913, 0.914, 0.915, 0.916, 0.917, 0.918, 0.919, 0.92, 0.921, 0.922, 0.923, 0.924, 0.925, 0.926, 0.927, 0.928, 0.929, 0.93, 0.931, 0.932, 0.933, 0.934, 0.935, 0.936, 0.937, 0.938, 0.939, 0.94, 0.941, 0.942, 0.943, 0.944, 0.945, 0.946,…	[1.0, 1.0, 1.0, 1.0, 1.0, 1.0, 1.0, 1.0, 1.0, 1.0, 1.0, 1.0, 0.9995, 0.9995, 0.9995, 0.9995, 0.9995, 0.9995, 0.9995, 0.9995, 0.9995, 0.9995, 0.999, 0.999, 0.999, 0.999, 0.999, 0.999, 0.9985, 0.9985, 0.9985, 0.9985, 0.9985, 0.998, 0.998, 0.998, 0.998, 0.9976, 0.9976, 0.997, 0.997, 0.997, 0.9966, 0.9966, 0.9966, 0.996, 0.996, 0.9956, 0.9956, 0.995, 0.995, 0.9946, 0.9946, 0.994, 0.994, 0.9937, 0.993…
Megalodon Remora	0.991238602608733	1019	[0.889, 0.89, 0.891, 0.892, 0.893, 0.894, 0.895, 0.896, 0.897, 0.898, 0.899, 0.9, 0.901, 0.902, 0.903, 0.904, 0.905, 0.906, 0.907, 0.908, 0.909, 0.91, 0.911, 0.912, 0.913, 0.914, 0.915, 0.916, 0.917, 0.918, 0.919, 0.92, 0.921, 0.922, 0.923, 0.924, 0.925, 0.926, 0.927, 0.9277, 0.9287, 0.9297, 0.9307, 0.9316, 0.9326, 0.933, 0.934, 0.935, 0.936, 0.9365, 0.9375, 0.9385, 0.939, 0.94, 0.9404, 0.9414, 0…	[1.0, 1.0, 1.0, 0.9995, 0.9995, 0.999, 0.999, 0.9985, 0.998, 0.998, 0.9976, 0.997, 0.9966, 0.996, 0.9956, 0.995, 0.9946, 0.994, 0.9937, 0.993, 0.9927, 0.992, 0.9917, 0.991, 0.9907, 0.99, 0.9897, 0.9893, 0.989, 0.9883, 0.988, 0.9873, 0.987, 0.9863, 0.986, 0.9854, 0.985, 0.9844, 0.984, 0.983, 0.983, 0.9824, 0.982, 0.9814, 0.981, 0.98, 0.98, 0.9795, 0.979, 0.978, 0.978, 0.9775, 0.9766, 0.9766, 0.975…
Megalodon Rerio	0.9934397573040491	797	[0.889, 0.89, 0.891, 0.892, 0.893, 0.894, 0.895, 0.896, 0.897, 0.898, 0.899, 0.9, 0.901, 0.902, 0.903, 0.904, 0.905, 0.906, 0.907, 0.908, 0.909, 0.91, 0.911, 0.912, 0.913, 0.914, 0.915, 0.916, 0.917, 0.918, 0.919, 0.92, 0.9204, 0.9214, 0.922, 0.923, 0.924, 0.925, 0.926, 0.927, 0.9277, 0.9287, 0.929, 0.93, 0.9307, 0.9316, 0.9326, 0.933, 0.934, 0.9346, 0.9355, 0.9365, 0.937, 0.938, 0.939, 0.9395, 0…	[1.0, 1.0, 0.9995, 0.9995, 0.999, 0.999, 0.9985, 0.9985, 0.998, 0.998, 0.9976, 0.997, 0.997, 0.9966, 0.996, 0.996, 0.9956, 0.995, 0.9946, 0.994, 0.9937, 0.993, 0.9927, 0.992, 0.9917, 0.991, 0.9907, 0.99, 0.9897, 0.9893, 0.989, 0.9883, 0.9873, 0.9873, 0.9863, 0.9863, 0.9854, 0.985, 0.9844, 0.9834, 0.9824, 0.9824, 0.9814, 0.9814, 0.9805, 0.98, 0.9795, 0.9785, 0.9785, 0.9775, 0.977, 0.9766, 0.9756, …
Nanopolish	0.9883518326288465	906	[0.889, 0.89, 0.891, 0.892, 0.893, 0.894, 0.895, 0.896, 0.897, 0.898, 0.899, 0.9, 0.901, 0.902, 0.903, 0.904, 0.905, 0.906, 0.907, 0.908, 0.909, 0.91, 0.911, 0.912, 0.913, 0.914, 0.915, 0.916, 0.917, 0.918, 0.919, 0.92, 0.921, 0.922, 0.923, 0.924, 0.925, 0.926, 0.927, 0.928, 0.929, 0.93, 0.9307, 0.9316, 0.9326, 0.933, 0.934, 0.935, 0.936, 0.9365, 0.9375, 0.9385, 0.939, 0.94, 0.9404, 0.9414, 0.942…	[1.0, 1.0, 1.0, 1.0, 1.0, 1.0, 1.0, 1.0, 1.0, 1.0, 1.0, 1.0, 1.0, 1.0, 1.0, 0.9995, 0.9995, 0.9995, 0.9995, 0.9995, 0.9995, 0.999, 0.999, 0.999, 0.9985, 0.9985, 0.9985, 0.998, 0.998, 0.9976, 0.997, 0.997, 0.9966, 0.996, 0.996, 0.9956, 0.995, 0.9946, 0.994, 0.9937, 0.993, 0.9927, 0.9917, 0.991, 0.991, 0.99, 0.99, 0.9893, 0.989, 0.988, 0.9873, 0.987, 0.986, 0.9854, 0.9844, 0.984, 0.983, 0.9824, 0.9…
