# Supplementary material for: Rockfish: A transformer-based model for accurate 5-methylcytosine prediction from nanopore sequencing
Source: Nat Commun. 2024 Jul 3;15:5580. doi: 10.1038/s41467-024-49847-0 (PMC11222435; doi:10.1038/s41467-024-49847-0)
Supplement: Supplementary file 6 — Source Data [file 41467_2024_49847_MOESM6_ESM.zip › source-data/Figure S1/S1a.tsv]

tool	ap	len	precision	recall
Rockfish base	0.9484719121925553	1978	[0.2252, 0.2255, 0.2257, 0.226, 0.2262, 0.2264, 0.2266, 0.2267, 0.2269, 0.227, 0.2272, 0.2274, 0.2275, 0.2277, 0.2279, 0.228, 0.2283, 0.2285, 0.2288, 0.229, 0.2292, 0.2294, 0.2295, 0.2297, 0.2299, 0.23, 0.2302, 0.2303, 0.2305, 0.2307, 0.2308, 0.231, 0.2312, 0.2313, 0.2316, 0.2318, 0.232, 0.2322, 0.2323, 0.2325, 0.2328, 0.233, 0.2332, 0.2333, 0.2335, 0.2338, 0.234, 0.2344, 0.2346, 0.2349, 0.2351, …	[1.0, 1.0, 1.0, 1.0, 1.0, 1.0, 1.0, 1.0, 1.0, 1.0, 1.0, 1.0, 1.0, 1.0, 1.0, 1.0, 1.0, 1.0, 1.0, 1.0, 1.0, 1.0, 1.0, 1.0, 1.0, 1.0, 1.0, 1.0, 1.0, 1.0, 1.0, 1.0, 1.0, 1.0, 1.0, 1.0, 1.0, 1.0, 1.0, 1.0, 1.0, 1.0, 1.0, 1.0, 1.0, 1.0, 1.0, 1.0, 1.0, 1.0, 1.0, 1.0, 1.0, 1.0, 1.0, 1.0, 1.0, 0.9995, 0.9995, 0.9995, 0.9995, 0.9995, 0.9995, 0.9995, 0.9995, 0.9995, 0.9995, 0.9995, 0.9995, 0.9995, 0.9995, 0…
Rockfish small	0.9493749909907507	3302	[0.2252, 0.2255, 0.2257, 0.226, 0.2262, 0.2264, 0.2266, 0.2267, 0.2269, 0.227, 0.2272, 0.2274, 0.2275, 0.2277, 0.2279, 0.228, 0.2284, 0.2285, 0.2289, 0.229, 0.2292, 0.2295, 0.2299, 0.2301, 0.2303, 0.2306, 0.2308, 0.2311, 0.2313, 0.2316, 0.2318, 0.232, 0.2324, 0.2327, 0.2329, 0.2333, 0.2335, 0.2339, 0.2343, 0.2345, 0.2349, 0.2352, 0.2356, 0.236, 0.2363, 0.2367, 0.237, 0.2374, 0.2378, 0.2382, 0.238…	[1.0, 1.0, 1.0, 1.0, 1.0, 1.0, 1.0, 1.0, 1.0, 1.0, 1.0, 1.0, 1.0, 1.0, 1.0, 1.0, 1.0, 1.0, 1.0, 1.0, 1.0, 1.0, 1.0, 1.0, 1.0, 1.0, 1.0, 1.0, 1.0, 1.0, 1.0, 1.0, 1.0, 1.0, 1.0, 1.0, 1.0, 1.0, 1.0, 1.0, 1.0, 1.0, 1.0, 1.0, 1.0, 1.0, 1.0, 1.0, 1.0, 1.0, 1.0, 1.0, 1.0, 1.0, 1.0, 0.9995, 0.9995, 0.9995, 0.9995, 0.9995, 0.9995, 0.9995, 0.9995, 0.9995, 0.9995, 0.9995, 0.9995, 0.9995, 0.9995, 0.9995, 0.9…
Megalodon Remora	0.8672318537248868	5817	[0.2252, 0.2255, 0.2257, 0.226, 0.2262, 0.2264, 0.2266, 0.2267, 0.2269, 0.227, 0.2272, 0.2274, 0.2275, 0.2277, 0.2279, 0.228, 0.2283, 0.2285, 0.2288, 0.229, 0.2292, 0.2294, 0.2295, 0.2296, 0.2299, 0.23, 0.2302, 0.2303, 0.2305, 0.2307, 0.2308, 0.231, 0.2312, 0.2313, 0.2316, 0.2314, 0.2316, 0.2318, 0.232, 0.2322, 0.2323, 0.2325, 0.2327, 0.2328, 0.233, 0.2332, 0.2333, 0.2335, 0.2338, 0.234, 0.2343, …	[1.0, 1.0, 1.0, 1.0, 1.0, 1.0, 1.0, 1.0, 1.0, 1.0, 1.0, 1.0, 1.0, 1.0, 1.0, 1.0, 1.0, 1.0, 1.0, 1.0, 1.0, 1.0, 1.0, 0.9995, 0.9995, 0.9995, 0.9995, 0.9995, 0.9995, 0.9995, 0.9995, 0.9995, 0.9995, 0.9995, 0.9995, 0.9995, 0.9995, 0.9995, 0.9995, 0.9995, 0.9995, 0.9995, 0.9995, 0.9995, 0.9995, 0.9995, 0.9995, 0.9995, 0.9995, 0.9995, 0.9995, 0.9995, 0.9995, 0.9995, 0.9995, 0.9995, 0.9995, 0.9995, 0.9…
Megalodon Rerio	0.9186716431114677	2869	[0.2252, 0.2255, 0.2257, 0.2258, 0.226, 0.2262, 0.2264, 0.2266, 0.2267, 0.2269, 0.227, 0.2272, 0.2274, 0.2275, 0.2275, 0.2277, 0.2279, 0.228, 0.2283, 0.2285, 0.2288, 0.229, 0.2292, 0.2294, 0.2295, 0.2297, 0.2299, 0.23, 0.2302, 0.2303, 0.2305, 0.2307, 0.2308, 0.231, 0.2312, 0.2313, 0.2316, 0.2318, 0.232, 0.2322, 0.2323, 0.2325, 0.2327, 0.2328, 0.233, 0.2332, 0.2332, 0.2333, 0.2335, 0.2338, 0.234, …	[1.0, 1.0, 1.0, 0.9995, 0.9995, 0.9995, 0.9995, 0.9995, 0.9995, 0.9995, 0.9995, 0.9995, 0.9995, 0.9995, 0.999, 0.999, 0.999, 0.999, 0.999, 0.999, 0.999, 0.999, 0.999, 0.9985, 0.9985, 0.9985, 0.9985, 0.9985, 0.9985, 0.9985, 0.9985, 0.9985, 0.9985, 0.9985, 0.9985, 0.998, 0.998, 0.998, 0.998, 0.998, 0.998, 0.998, 0.998, 0.998, 0.998, 0.998, 0.9976, 0.9976, 0.9976, 0.9976, 0.9976, 0.9976, 0.9976, 0.9…
Nanopolish	0.8785200359033097	4867	[0.2252, 0.2255, 0.2257, 0.226, 0.2262, 0.2264, 0.2266, 0.2267, 0.2269, 0.227, 0.2272, 0.2274, 0.2275, 0.2277, 0.2279, 0.228, 0.2283, 0.2285, 0.2288, 0.229, 0.2292, 0.2294, 0.2295, 0.2297, 0.2299, 0.23, 0.2302, 0.2303, 0.2305, 0.2307, 0.2308, 0.231, 0.2312, 0.2313, 0.2316, 0.2318, 0.232, 0.2322, 0.2323, 0.2325, 0.2327, 0.2328, 0.233, 0.2332, 0.2333, 0.2335, 0.2338, 0.234, 0.2343, 0.2345, 0.2346, …	[1.0, 1.0, 1.0, 1.0, 1.0, 1.0, 1.0, 1.0, 1.0, 1.0, 1.0, 1.0, 1.0, 1.0, 1.0, 1.0, 1.0, 1.0, 1.0, 1.0, 1.0, 1.0, 1.0, 1.0, 1.0, 1.0, 1.0, 1.0, 1.0, 1.0, 1.0, 1.0, 1.0, 1.0, 1.0, 1.0, 1.0, 1.0, 1.0, 1.0, 1.0, 1.0, 1.0, 1.0, 1.0, 1.0, 1.0, 1.0, 1.0, 1.0, 1.0, 0.9995, 0.9995, 0.9995, 0.9995, 0.9995, 0.9995, 0.9995, 0.9995, 0.9995, 0.9995, 0.9995, 0.9995, 0.9995, 0.9995, 0.9995, 0.9995, 0.9995, 0.9995,…
