# Supplementary material for: Rockfish: A transformer-based model for accurate 5-methylcytosine prediction from nanopore sequencing
Source: Nat Commun. 2024 Jul 3;15:5580. doi: 10.1038/s41467-024-49847-0 (PMC11222435; doi:10.1038/s41467-024-49847-0)
Supplement: Supplementary file 6 — Source Data [file 41467_2024_49847_MOESM6_ESM.zip › source-data/Figure S1/S1d.tsv]

tool	ap	len	precision	recall
Rockfish base	0.9230560973151727	126	[0.1486, 0.1586, 0.1686, 0.1786, 0.1886, 0.1986, 0.2087, 0.2189, 0.2289, 0.2389, 0.2489, 0.259, 0.269, 0.2793, 0.2893, 0.2993, 0.3093, 0.3193, 0.3293, 0.3394, 0.3494, 0.3594, 0.3696, 0.3796, 0.3896, 0.4, 0.4102, 0.4202, 0.4302, 0.4402, 0.4502, 0.4602, 0.4702, 0.4805, 0.4905, 0.5005, 0.5107, 0.521, 0.531, 0.541, 0.551, 0.561, 0.571, 0.581, 0.591, 0.601, 0.611, 0.621, 0.631, 0.641, 0.651, 0.661, 0.…	[1.0, 0.999, 0.998, 0.997, 0.9956, 0.9946, 0.9937, 0.9927, 0.9917, 0.991, 0.99, 0.9893, 0.9883, 0.988, 0.987, 0.9863, 0.9854, 0.985, 0.9844, 0.9834, 0.983, 0.982, 0.9814, 0.9805, 0.98, 0.9795, 0.9785, 0.978, 0.977, 0.9766, 0.9756, 0.975, 0.974, 0.9736, 0.9727, 0.972, 0.971, 0.9707, 0.9697, 0.9688, 0.9683, 0.9673, 0.9663, 0.9653, 0.9644, 0.9634, 0.963, 0.9614, 0.9604, 0.9595, 0.9585, 0.957, 0.9556…
Rockfish small	0.9246210060694648	165	[0.1486, 0.1586, 0.1686, 0.1786, 0.1886, 0.1986, 0.2086, 0.2186, 0.2288, 0.2388, 0.2488, 0.2588, 0.2688, 0.2788, 0.2888, 0.2988, 0.3088, 0.3188, 0.3289, 0.3389, 0.3489, 0.359, 0.369, 0.379, 0.389, 0.399, 0.409, 0.419, 0.4292, 0.4392, 0.4492, 0.4592, 0.4692, 0.4792, 0.4893, 0.4993, 0.5093, 0.5195, 0.53, 0.54, 0.55, 0.56, 0.57, 0.58, 0.59, 0.6, 0.61, 0.62, 0.63, 0.64, 0.65, 0.66, 0.67, 0.68, 0.69, …	[1.0, 0.999, 0.998, 0.997, 0.996, 0.995, 0.994, 0.9937, 0.9927, 0.9917, 0.991, 0.99, 0.9897, 0.989, 0.9883, 0.9873, 0.987, 0.9863, 0.9854, 0.985, 0.9844, 0.9834, 0.983, 0.9824, 0.9814, 0.981, 0.9805, 0.9795, 0.979, 0.978, 0.9775, 0.977, 0.976, 0.9756, 0.9746, 0.9736, 0.973, 0.972, 0.9717, 0.9707, 0.9697, 0.9688, 0.968, 0.967, 0.966, 0.965, 0.964, 0.963, 0.9614, 0.9604, 0.959, 0.9575, 0.956, 0.954…
Megalodon Remora	0.8583090284044816	153	[0.1486, 0.1584, 0.1682, 0.1781, 0.1879, 0.1978, 0.2078, 0.2178, 0.2277, 0.2377, 0.2476, 0.2576, 0.2676, 0.2776, 0.2876, 0.2976, 0.3076, 0.3176, 0.3276, 0.3376, 0.3477, 0.3577, 0.3677, 0.3777, 0.3875, 0.3975, 0.4075, 0.4175, 0.4275, 0.4373, 0.4473, 0.457, 0.4668, 0.4766, 0.4863, 0.496, 0.5054, 0.515, 0.525, 0.5347, 0.5444, 0.554, 0.5635, 0.5728, 0.5825, 0.592, 0.6016, 0.611, 0.6206, 0.63, 0.6396,…	[1.0, 0.9976, 0.9956, 0.9937, 0.9917, 0.9897, 0.9883, 0.987, 0.9854, 0.984, 0.9824, 0.9814, 0.98, 0.979, 0.9775, 0.976, 0.9746, 0.9736, 0.972, 0.9707, 0.969, 0.9673, 0.966, 0.964, 0.962, 0.96, 0.958, 0.956, 0.9536, 0.951, 0.9487, 0.946, 0.9434, 0.9404, 0.9375, 0.9346, 0.931, 0.928, 0.925, 0.9214, 0.918, 0.9146, 0.911, 0.907, 0.904, 0.9004, 0.8965, 0.8926, 0.8887, 0.885, 0.8813, 0.8774, 0.8735, 0.…
Megalodon Rerio	0.9250882157385438	158	[0.1486, 0.1586, 0.1685, 0.1785, 0.1884, 0.1982, 0.2081, 0.2178, 0.2277, 0.2375, 0.2474, 0.2573, 0.2673, 0.2773, 0.2874, 0.2974, 0.3076, 0.3176, 0.3276, 0.338, 0.348, 0.3582, 0.3682, 0.3782, 0.3882, 0.3982, 0.4082, 0.4182, 0.4285, 0.4385, 0.4485, 0.4587, 0.4688, 0.4788, 0.489, 0.4993, 0.5093, 0.5195, 0.53, 0.54, 0.55, 0.56, 0.57, 0.58, 0.59, 0.6, 0.61, 0.62, 0.63, 0.64, 0.65, 0.66, 0.67, 0.68, 0.…	[1.0, 0.9985, 0.9966, 0.995, 0.9927, 0.9907, 0.989, 0.9863, 0.9844, 0.9824, 0.9805, 0.979, 0.977, 0.9756, 0.974, 0.9727, 0.971, 0.9697, 0.9683, 0.967, 0.9653, 0.964, 0.9624, 0.9614, 0.96, 0.9585, 0.9575, 0.956, 0.9546, 0.9536, 0.952, 0.9507, 0.9497, 0.948, 0.947, 0.9453, 0.944, 0.9424, 0.941, 0.9395, 0.9385, 0.9365, 0.935, 0.9336, 0.932, 0.9307, 0.9287, 0.9272, 0.9253, 0.924, 0.922, 0.9204, 0.918…
Nanopolish	0.7982270639358808	152	[0.1486, 0.1584, 0.1682, 0.1776, 0.1873, 0.1969, 0.2064, 0.216, 0.2255, 0.2351, 0.2446, 0.2542, 0.2637, 0.2734, 0.2832, 0.2927, 0.3022, 0.312, 0.3215, 0.3308, 0.3403, 0.3499, 0.3599, 0.3699, 0.379, 0.3884, 0.3975, 0.4072, 0.4163, 0.4258, 0.435, 0.4446, 0.4534, 0.463, 0.473, 0.482, 0.4922, 0.5015, 0.5117, 0.522, 0.532, 0.541, 0.5503, 0.5605, 0.5703, 0.58, 0.59, 0.599, 0.61, 0.62, 0.629, 0.639, 0.6…	[1.0, 0.998, 0.9956, 0.992, 0.9893, 0.9863, 0.983, 0.98, 0.9766, 0.9736, 0.97, 0.967, 0.9634, 0.96, 0.956, 0.9526, 0.9487, 0.945, 0.941, 0.937, 0.933, 0.9287, 0.9243, 0.92, 0.9155, 0.911, 0.9067, 0.9023, 0.898, 0.893, 0.8887, 0.884, 0.879, 0.874, 0.869, 0.8643, 0.859, 0.854, 0.849, 0.844, 0.84, 0.8354, 0.831, 0.826, 0.8213, 0.8164, 0.812, 0.807, 0.802, 0.7964, 0.7915, 0.786, 0.781, 0.7754, 0.77, …
