# Supplementary material for: Rockfish: A transformer-based model for accurate 5-methylcytosine prediction from nanopore sequencing
Source: Nat Commun. 2024 Jul 3;15:5580. doi: 10.1038/s41467-024-49847-0 (PMC11222435; doi:10.1038/s41467-024-49847-0)
Supplement: Supplementary file 6 — Source Data [file 41467_2024_49847_MOESM6_ESM.zip › source-data/Figure S1/S1e.tsv]

tool	ap	len	precision	recall
Rockfish	0.9919139653621463	30403	[0.528, 0.528, 0.528, 0.528, 0.528, 0.528, 0.528, 0.528, 0.528, 0.528, 0.528, 0.528, 0.528, 0.528, 0.528, 0.528, 0.528, 0.528, 0.528, 0.528, 0.528, 0.528, 0.528, 0.528, 0.528, 0.528, 0.528, 0.528, 0.528, 0.528, 0.528, 0.528, 0.528, 0.528, 0.528, 0.528, 0.528, 0.528, 0.528, 0.528, 0.528, 0.528, 0.528, 0.528, 0.528, 0.528, 0.528, 0.528, 0.528, 0.528, 0.528, 0.528, 0.528, 0.528, 0.528, 0.528, 0.528,…	[1.0, 1.0, 1.0, 1.0, 1.0, 1.0, 1.0, 1.0, 1.0, 1.0, 1.0, 1.0, 1.0, 1.0, 1.0, 1.0, 1.0, 1.0, 1.0, 1.0, 1.0, 1.0, 1.0, 1.0, 1.0, 1.0, 1.0, 1.0, 1.0, 1.0, 1.0, 1.0, 1.0, 1.0, 1.0, 1.0, 1.0, 1.0, 1.0, 1.0, 1.0, 1.0, 1.0, 1.0, 1.0, 1.0, 1.0, 1.0, 1.0, 1.0, 1.0, 1.0, 1.0, 1.0, 1.0, 1.0, 1.0, 1.0, 1.0, 1.0, 1.0, 1.0, 1.0, 1.0, 1.0, 1.0, 1.0, 1.0, 1.0, 1.0, 1.0, 1.0, 1.0, 1.0, 1.0, 1.0, 1.0, 1.0, 1.0, 1.0…
Remora	0.9659669492658955	513	[0.528, 0.528, 0.528, 0.5312, 0.535, 0.538, 0.5474, 0.5527, 0.5615, 0.57, 0.576, 0.5854, 0.592, 0.5996, 0.607, 0.6133, 0.62, 0.6265, 0.633, 0.6387, 0.6445, 0.6504, 0.6562, 0.6616, 0.667, 0.672, 0.6772, 0.682, 0.687, 0.6914, 0.6963, 0.7007, 0.705, 0.7095, 0.7134, 0.7173, 0.7217, 0.7256, 0.7295, 0.733, 0.737, 0.74, 0.744, 0.7476, 0.751, 0.7544, 0.758, 0.7607, 0.764, 0.767, 0.7705, 0.7734, 0.7764, 0…	[1.0, 1.0, 1.0, 0.9995, 0.999, 0.999, 0.9985, 0.9976, 0.997, 0.996, 0.9956, 0.9946, 0.994, 0.993, 0.9927, 0.9917, 0.991, 0.99, 0.9897, 0.9893, 0.9883, 0.988, 0.9873, 0.9863, 0.986, 0.9854, 0.985, 0.9844, 0.984, 0.9834, 0.983, 0.9824, 0.982, 0.9814, 0.981, 0.981, 0.9805, 0.98, 0.9795, 0.9795, 0.979, 0.9785, 0.9785, 0.978, 0.978, 0.9775, 0.977, 0.977, 0.9766, 0.9766, 0.976, 0.976, 0.9756, 0.9756, 0…
