# Supplementary material for: Rockfish: A transformer-based model for accurate 5-methylcytosine prediction from nanopore sequencing
Source: Nat Commun. 2024 Jul 3;15:5580. doi: 10.1038/s41467-024-49847-0 (PMC11222435; doi:10.1038/s41467-024-49847-0)
Supplement: Supplementary file 6 — Source Data [file 41467_2024_49847_MOESM6_ESM.zip › source-data/Figure S1/S1f.tsv]

tool	ap	len	precision	recall
Rockfish	0.9589161326098684	25324	[0.548, 0.548, 0.548, 0.548, 0.548, 0.548, 0.548, 0.548, 0.548, 0.548, 0.548, 0.548, 0.548, 0.548, 0.548, 0.548, 0.548, 0.548, 0.548, 0.548, 0.548, 0.548, 0.548, 0.548, 0.548, 0.548, 0.548, 0.548, 0.548, 0.548, 0.548, 0.548, 0.548, 0.548, 0.548, 0.548, 0.548, 0.548, 0.548, 0.548, 0.548, 0.548, 0.548, 0.548, 0.548, 0.548, 0.548, 0.548, 0.548, 0.548, 0.548, 0.548, 0.548, 0.548, 0.548, 0.548, 0.548,…	[1.0, 1.0, 1.0, 1.0, 1.0, 1.0, 1.0, 1.0, 1.0, 1.0, 1.0, 1.0, 1.0, 1.0, 1.0, 1.0, 1.0, 1.0, 1.0, 1.0, 1.0, 1.0, 1.0, 1.0, 1.0, 1.0, 1.0, 1.0, 1.0, 1.0, 1.0, 1.0, 1.0, 1.0, 1.0, 1.0, 1.0, 1.0, 1.0, 1.0, 1.0, 1.0, 1.0, 1.0, 1.0, 1.0, 1.0, 1.0, 1.0, 1.0, 1.0, 1.0, 1.0, 1.0, 1.0, 1.0, 1.0, 1.0, 1.0, 1.0, 1.0, 1.0, 1.0, 1.0, 1.0, 1.0, 1.0, 1.0, 1.0, 1.0, 1.0, 1.0, 1.0, 1.0, 1.0, 1.0, 1.0, 1.0, 1.0, 1.0…
Remora	0.8791579698399472	513	[0.548, 0.548, 0.548, 0.5474, 0.5474, 0.5474, 0.548, 0.548, 0.5483, 0.5493, 0.5503, 0.5513, 0.5527, 0.554, 0.5557, 0.557, 0.559, 0.5605, 0.5625, 0.5645, 0.5664, 0.569, 0.571, 0.573, 0.5757, 0.5776, 0.58, 0.5825, 0.585, 0.588, 0.5903, 0.593, 0.5957, 0.598, 0.601, 0.604, 0.607, 0.6094, 0.6123, 0.615, 0.618, 0.621, 0.624, 0.627, 0.6304, 0.6333, 0.636, 0.639, 0.642, 0.6455, 0.6484, 0.6514, 0.6543, 0.…	[1.0, 0.9995, 0.9995, 0.9966, 0.994, 0.9907, 0.982, 0.9766, 0.967, 0.959, 0.9517, 0.942, 0.9355, 0.927, 0.92, 0.913, 0.9062, 0.9, 0.894, 0.888, 0.883, 0.8774, 0.8726, 0.8677, 0.8633, 0.859, 0.855, 0.851, 0.847, 0.8438, 0.8403, 0.837, 0.834, 0.831, 0.828, 0.8257, 0.8228, 0.8203, 0.8184, 0.816, 0.814, 0.812, 0.81, 0.808, 0.806, 0.8047, 0.8027, 0.8013, 0.8, 0.7983, 0.7974, 0.796, 0.7944, 0.7935, 0.7…
