# Supplementary material for: Rockfish: A transformer-based model for accurate 5-methylcytosine prediction from nanopore sequencing
Source: Nat Commun. 2024 Jul 3;15:5580. doi: 10.1038/s41467-024-49847-0 (PMC11222435; doi:10.1038/s41467-024-49847-0)
Supplement: Supplementary file 6 — Source Data [file 41467_2024_49847_MOESM6_ESM.zip › source-data/Figure S6/S6a.csv]

Bin	WGBS	Rockfish base	Rockfish small	Megalodon Remora	Megalodon Rerio	Nanopolish
-16.0	0.5437584	0.5491794	0.55000013	0.5369069	0.5098774	0.526241
-15.0	0.53895676	0.5447479	0.54563314	0.5326957	0.5061001	0.5214986
-14.0	0.5329457	0.5388683	0.53968847	0.5267759	0.49979153	0.515548
-13.0	0.52817255	0.5327596	0.53365576	0.52103966	0.49419615	0.50917846
-12.0	0.5195841	0.5245766	0.52553916	0.5137753	0.4861636	0.50206643
-11.0	0.50848055	0.51185703	0.5127615	0.50177425	0.4739525	0.48935887
-10.0	0.49919817	0.5021743	0.50321174	0.49332657	0.46446294	0.4808112
-9.0	0.48438948	0.48547348	0.48663896	0.47732067	0.44843748	0.46311602
-8.0	0.46770218	0.46817186	0.46922913	0.46153075	0.43168417	0.44742808
-7.0	0.4557698	0.4532663	0.45440447	0.44775644	0.41669714	0.432084
-6.0	0.42556366	0.42314568	0.4242533	0.41886216	0.38834804	0.40244302
-5.0	0.4021767	0.39788803	0.39914185	0.39526162	0.36400327	0.3779203
-4.0	0.38620976	0.378491	0.3797623	0.37824824	0.3441806	0.35907266
-3.0	0.34943464	0.3431789	0.34460038	0.34462875	0.31022143	0.32450107
-2.0	0.309566	0.30324635	0.30469167	0.30732864	0.27130517	0.28585893
-1.0	0.27930608	0.2697982	0.27131757	0.2786586	0.23734945	0.25547957
0.0	0.17719266	0.1744383	0.17650132	0.18943101	0.15281817	0.16276965
1.0	0.15631138	0.15284978	0.15551065	0.17175119	0.1357006	0.14379053
2.0	0.23449916	0.22656147	0.22830817	0.23757511	0.19805638	0.21397004
3.0	0.2883897	0.28304493	0.28458354	0.28923008	0.25132525	0.26625282
4.0	0.34623957	0.3370822	0.33859512	0.34050187	0.30329093	0.31955373
5.0	0.36666164	0.35934713	0.36075976	0.36009333	0.32633716	0.34093288
6.0	0.3819443	0.37909797	0.3803659	0.37740088	0.34548423	0.3590856
7.0	0.42298168	0.4161908	0.41740978	0.41329792	0.38126898	0.39689732
8.0	0.44032624	0.43507788	0.43630624	0.43054074	0.39971086	0.41479072
9.0	0.45346323	0.45276788	0.45375437	0.44624147	0.4169176	0.431526
10.0	0.47876105	0.47767144	0.47876468	0.4699142	0.4403534	0.45618922
11.0	0.49010378	0.48990762	0.49073914	0.48158625	0.4524171	0.46822482
12.0	0.50023377	0.50202525	0.5029767	0.49291217	0.46423784	0.48031765
13.0	0.51338124	0.51611245	0.5169789	0.5060897	0.47775048	0.494211
14.0	0.5209509	0.52586466	0.52672017	0.51494277	0.4876627	0.50385004
15.0	0.5297882	0.535538	0.5363505	0.52417654	0.49668682	0.51310956
16.0	0.53395414	0.5406962	0.54143494	0.5288535	0.50141186	0.51765853
