# Supplementary material for: Rockfish: A transformer-based model for accurate 5-methylcytosine prediction from nanopore sequencing
Source: Nat Commun. 2024 Jul 3;15:5580. doi: 10.1038/s41467-024-49847-0 (PMC11222435; doi:10.1038/s41467-024-49847-0)
Supplement: Supplementary file 6 — Source Data [file 41467_2024_49847_MOESM6_ESM.zip › source-data/Figure S6/S6b.csv]

Bin	Tool	Absolute difference
-16	Megalodon Remora	0.00685150000000001
-15	Megalodon Remora	0.0062610600000000405
-14	Megalodon Remora	0.006169800000000003
-13	Megalodon Remora	0.007132889999999947
-12	Megalodon Remora	0.005808799999999947
-11	Megalodon Remora	0.006706300000000054
-10	Megalodon Remora	0.005871599999999977
-9	Megalodon Remora	0.007068809999999981
-8	Megalodon Remora	0.006171430000000033
-7	Megalodon Remora	0.008013360000000025
-6	Megalodon Remora	0.006701500000000027
-5	Megalodon Remora	0.006915080000000018
-4	Megalodon Remora	0.00796152
-3	Megalodon Remora	0.004805890000000035
-2	Megalodon Remora	0.0022373600000000216
-1	Megalodon Remora	6.474800000000336e-4
0	Megalodon Remora	0.012238350000000009
1	Megalodon Remora	0.015439809999999998
2	Megalodon Remora	0.003075949999999994
3	Megalodon Remora	8.403799999999739e-4
4	Megalodon Remora	0.005737700000000012
5	Megalodon Remora	0.006568310000000022
6	Megalodon Remora	0.00454342000000002
7	Megalodon Remora	0.009683760000000041
8	Megalodon Remora	0.009785500000000003
9	Megalodon Remora	0.0072217600000000215
10	Megalodon Remora	0.008846850000000017
11	Megalodon Remora	0.008517529999999995
12	Megalodon Remora	0.007321600000000039
13	Megalodon Remora	0.007291539999999985
14	Megalodon Remora	0.00600813
15	Megalodon Remora	0.005611660000000018
16	Megalodon Remora	0.00510063999999999
-16	Megalodon Rerio	0.03388099999999994
-15	Megalodon Rerio	0.03285665999999998
-14	Megalodon Rerio	0.03315416999999998
-13	Megalodon Rerio	0.03397639999999996
-12	Megalodon Rerio	0.03342050000000002
-11	Megalodon Rerio	0.03452805000000003
-10	Megalodon Rerio	0.034735230000000006
-9	Megalodon Rerio	0.035951999999999984
-8	Megalodon Rerio	0.036018010000000045
-7	Megalodon Rerio	0.03907265999999998
-6	Megalodon Rerio	0.037215620000000005
-5	Megalodon Rerio	0.03817343000000001
-4	Megalodon Rerio	0.04202916000000001
-3	Megalodon Rerio	0.03921321
-2	Megalodon Rerio	0.03826083000000002
-1	Megalodon Rerio	0.04195663000000002
0	Megalodon Rerio	0.02437449
1	Megalodon Rerio	0.020610779999999995
2	Megalodon Rerio	0.03644278000000001
3	Megalodon Rerio	0.03706445000000003
4	Megalodon Rerio	0.04294863999999998
5	Megalodon Rerio	0.040324479999999996
6	Megalodon Rerio	0.03646007000000001
7	Megalodon Rerio	0.04171270000000005
8	Megalodon Rerio	0.04061537999999998
9	Megalodon Rerio	0.036545629999999996
10	Megalodon Rerio	0.038407650000000015
11	Megalodon Rerio	0.03768667999999997
12	Megalodon Rerio	0.03599593000000001
13	Megalodon Rerio	0.035630759999999984
14	Megalodon Rerio	0.03328819999999999
15	Megalodon Rerio	0.03310138000000007
16	Megalodon Rerio	0.032542279999999923
-16	Nanopolish	0.017517400000000016
-15	Nanopolish	0.01745816
-14	Nanopolish	0.01739769999999996
-13	Nanopolish	0.018994089999999964
-12	Nanopolish	0.01751767000000004
-11	Nanopolish	0.01912168000000003
-10	Nanopolish	0.018386970000000002
-9	Nanopolish	0.021273459999999966
-8	Nanopolish	0.020274100000000017
-7	Nanopolish	0.02368579999999998
-6	Nanopolish	0.023120640000000026
-5	Nanopolish	0.02425640000000001
-4	Nanopolish	0.027137100000000025
-3	Nanopolish	0.024933570000000016
-2	Nanopolish	0.023707069999999997
-1	Nanopolish	0.023826510000000023
0	Nanopolish	0.014423010000000014
1	Nanopolish	0.01252085
2	Nanopolish	0.020529120000000012
3	Nanopolish	0.022136880000000025
4	Nanopolish	0.026685840000000016
5	Nanopolish	0.025728760000000017
6	Nanopolish	0.02285870000000001
7	Nanopolish	0.02608436000000003
8	Nanopolish	0.025535519999999978
9	Nanopolish	0.021937229999999974
10	Nanopolish	0.022571830000000015
11	Nanopolish	0.021878960000000003
12	Nanopolish	0.019916120000000037
13	Nanopolish	0.01917023999999995
14	Nanopolish	0.017100859999999996
15	Nanopolish	0.016678640000000078
16	Nanopolish	0.016295610000000016
-16	Rockfish base	0.005421000000000009
-15	Rockfish base	0.005791139999999917
-14	Rockfish base	0.0059226
-13	Rockfish base	0.004587050000000037
-12	Rockfish base	0.004992499999999955
-11	Rockfish base	0.003376480000000015
-10	Rockfish base	0.0029761299999999657
-9	Rockfish base	0.0010840000000000294
-8	Rockfish base	4.6967999999997234e-4
-7	Rockfish base	0.002503499999999992
-6	Rockfish base	0.0024179799999999863
-5	Rockfish base	0.004288669999999994
-4	Rockfish base	0.007718759999999991
-3	Rockfish base	0.00625574000000001
-2	Rockfish base	0.00631965000000001
-1	Rockfish base	0.009507880000000024
0	Rockfish base	0.0027543600000000112
1	Rockfish base	0.003461600000000009
2	Rockfish base	0.007937690000000025
3	Rockfish base	0.005344770000000054
4	Rockfish base	0.009157369999999998
5	Rockfish base	0.007314509999999996
6	Rockfish base	0.002846330000000008
7	Rockfish base	0.006790879999999999
8	Rockfish base	0.0052483600000000075
9	Rockfish base	6.953499999999835e-4
10	Rockfish base	0.0010896100000000186
11	Rockfish base	1.9616000000000078e-4
12	Rockfish base	0.0017914799999999564
13	Rockfish base	0.002731209999999984
14	Rockfish base	0.004913759999999989
15	Rockfish base	0.005749799999999916
16	Rockfish base	0.006742059999999994
-16	Rockfish small	0.006241730000000056
-15	Rockfish small	0.006676379999999926
-14	Rockfish small	0.006742770000000009
-13	Rockfish small	0.005483210000000072
-12	Rockfish small	0.005955060000000012
-11	Rockfish small	0.00428094999999995
-10	Rockfish small	0.004013570000000022
-9	Rockfish small	0.002249480000000026
-8	Rockfish small	0.0015269499999999714
-7	Rockfish small	0.001365329999999998
-6	Rockfish small	0.0013103600000000104
-5	Rockfish small	0.003034849999999978
-4	Rockfish small	0.006447460000000016
-3	Rockfish small	0.004834260000000035
-2	Rockfish small	0.004874329999999982
-1	Rockfish small	0.007988510000000004
0	Rockfish small	6.913400000000125e-4
1	Rockfish small	8.007299999999995e-4
2	Rockfish small	0.006190990000000007
3	Rockfish small	0.003806160000000003
4	Rockfish small	0.007644449999999969
5	Rockfish small	0.005901880000000026
6	Rockfish small	0.0015784000000000353
7	Rockfish small	0.0055719000000000185
8	Rockfish small	0.004019999999999968
9	Rockfish small	2.9114000000002305e-4
10	Rockfish small	3.6299999999767074e-6
11	Rockfish small	6.353600000000292e-4
12	Rockfish small	0.0027429300000000323
13	Rockfish small	0.003597660000000058
14	Rockfish small	0.0057692700000000485
15	Rockfish small	0.00656229999999991
16	Rockfish small	0.007480800000000065
