# Supplementary material for: Rockfish: A transformer-based model for accurate 5-methylcytosine prediction from nanopore sequencing
Source: Nat Commun. 2024 Jul 3;15:5580. doi: 10.1038/s41467-024-49847-0 (PMC11222435; doi:10.1038/s41467-024-49847-0)
Supplement: Supplementary file 6 — Source Data [file 41467_2024_49847_MOESM6_ESM.zip › source-data/Figure S7/S7a.xlsx]

## Sheet: Sheet1
annotation	tool	count	accuracy	precision	recall	fpr	F1
WGBS	Rockfish base	32567740	0.977166	0.983702	0.973286	0.018406	0.978466
WGBS	Rockfish no base loss	32567740	0.975113	0.979967	0.973204	0.022708	0.976574
WGBS	Rockfish no base masking	32567740	0.975532	0.981966	0.971946	0.020375	0.97693
WGBS	Rockfish no decoder	32567740	0.957214	0.965408	0.953909	0.039014	0.959624
WGBS	Rockfish no encodings	32567740	0.977381	0.982621	0.974805	0.019679	0.978697
WGBS	Rockfish no signal losses	32567740	0.977254	0.983105	0.974065	0.019107	0.978564
WGBS	Rockfish no signal masking	32567740	0.977235	0.982983	0.974154	0.019249	0.978549
