# Supplementary material for: Rockfish: A transformer-based model for accurate 5-methylcytosine prediction from nanopore sequencing
Source: Nat Commun. 2024 Jul 3;15:5580. doi: 10.1038/s41467-024-49847-0 (PMC11222435; doi:10.1038/s41467-024-49847-0)
Supplement: Supplementary file 6 — Source Data [file 41467_2024_49847_MOESM6_ESM.zip › source-data/Figure S7/S7c.xlsx]

## Sheet: Sheet1
Tool	Annotation	count	freq
Rockfish base	WGBS	4202937	0.968152
Rockfish no base loss	WGBS	4202937	0.966424
Rockfish no base masking	WGBS	4202937	0.966583
Rockfish no decoder	WGBS	4202937	0.961647
Rockfish no encodings	WGBS	4202937	0.967561
Rockfish no signal losses	WGBS	4202937	0.967293
Rockfish no signal masking	WGBS	4202937	0.967431
