# Supplementary material for: Rockfish: A transformer-based model for accurate 5-methylcytosine prediction from nanopore sequencing
Source: Nat Commun. 2024 Jul 3;15:5580. doi: 10.1038/s41467-024-49847-0 (PMC11222435; doi:10.1038/s41467-024-49847-0)
Supplement: Supplementary file 6 — Source Data [file 41467_2024_49847_MOESM6_ESM.zip › source-data/Figure S7/S7b.xlsx]

## Sheet: Sheet1
Annotation	Tool	Count	Accuracy	Precision	Recall	FPR	F1
WGBS	Rockfish base	822760	0.999163	0.999022	0.999403	0.001111	0.999213
WGBS	Rockfish no base loss	822760	0.999053	0.998824	0.999397	0.001337	0.99911
WGBS	Rockfish no base masking	822760	0.998968	0.99883	0.99923	0.001329	0.99903
WGBS	Rockfish no decoder	822760	0.998877	0.998657	0.999232	0.001526	0.998944
WGBS	Rockfish no encodings	822760	0.999101	0.998897	0.999413	0.001254	0.999155
WGBS	Rockfish no signal losses	822760	0.999142	0.998947	0.99944	0.001197	0.999193
WGBS	Rockfish no signal masking	822760	0.999148	0.998915	0.999483	0.001233	0.999199
