# Supplementary material for: Rockfish: A transformer-based model for accurate 5-methylcytosine prediction from nanopore sequencing
Source: Nat Commun. 2024 Jul 3;15:5580. doi: 10.1038/s41467-024-49847-0 (PMC11222435; doi:10.1038/s41467-024-49847-0)
Supplement: Supplementary file 6 — Source Data [file 41467_2024_49847_MOESM6_ESM.zip › source-data/Figure 2/2c.csv]

Annotation	Tool	Error rate
LINE	Megalodon Remora	0.126541606
LINE	Megalodon Rerio	0.127108082
LINE	Nanopolish	0.166378897
LINE	Rockfish base	0.070626798
LINE	Rockfish small	0.070499592
SINE	Megalodon Remora	0.112317058
SINE	Megalodon Rerio	0.110811599
SINE	Nanopolish	0.142977537
SINE	Rockfish base	0.056791235
SINE	Rockfish small	0.057243168
LTR	Megalodon Remora	0.132956946
LTR	Megalodon Rerio	0.131126385
LTR	Nanopolish	0.173461864
LTR	Rockfish base	0.073774234
LTR	Rockfish small	0.074244157
DNA_TRANSPOSON	Megalodon Remora	0.121945698
DNA_TRANSPOSON	Megalodon Rerio	0.131658854
DNA_TRANSPOSON	Nanopolish	0.159724929
DNA_TRANSPOSON	Rockfish base	0.063100579
DNA_TRANSPOSON	Rockfish small	0.064159907
OTHER	Megalodon Remora	0.1421995
OTHER	Megalodon Rerio	0.118967263
OTHER	Nanopolish	0.146121611
OTHER	Rockfish base	0.081456536
OTHER	Rockfish small	0.078694654
