# Supplementary material for: Rockfish: A transformer-based model for accurate 5-methylcytosine prediction from nanopore sequencing
Source: Nat Commun. 2024 Jul 3;15:5580. doi: 10.1038/s41467-024-49847-0 (PMC11222435; doi:10.1038/s41467-024-49847-0)
Supplement: Supplementary file 6 — Source Data [file 41467_2024_49847_MOESM6_ESM.zip › source-data/Figure 2/2b.csv]

Annotation	Tool	Error rate
PROMOTER	Megalodon Remora	0.106957607
PROMOTER	Megalodon Rerio	0.083533229
PROMOTER	Nanopolish	0.112029826
PROMOTER	Rockfish base	0.044193243
PROMOTER	Rockfish small	0.04512724
EXON	Megalodon Remora	0.122889239
EXON	Megalodon Rerio	0.145998131
EXON	Nanopolish	0.149249781
EXON	Rockfish base	0.064317509
EXON	Rockfish small	0.064493556
INTRON	Megalodon Remora	0.121182464
INTRON	Megalodon Rerio	0.126985772
INTRON	Nanopolish	0.161501796
INTRON	Rockfish base	0.063730012
INTRON	Rockfish small	0.06422737
INTERGENIC	Megalodon Remora	0.132927411
INTERGENIC	Megalodon Rerio	0.119036173
INTERGENIC	Nanopolish	0.17233006
INTERGENIC	Rockfish base	0.076749939
INTERGENIC	Rockfish small	0.076227144
