# Supplementary material for: Rockfish: A transformer-based model for accurate 5-methylcytosine prediction from nanopore sequencing
Source: Nat Commun. 2024 Jul 3;15:5580. doi: 10.1038/s41467-024-49847-0 (PMC11222435; doi:10.1038/s41467-024-49847-0)
Supplement: Supplementary file 6 — Source Data [file 41467_2024_49847_MOESM6_ESM.zip › source-data/Figure 2/2e.tsv]

tool	ap	len	precision	recall
Rockfish base	0.9850969815249587	119	[0.742, 0.752, 0.762, 0.772, 0.782, 0.792, 0.802, 0.812, 0.822, 0.832, 0.842, 0.852, 0.862, 0.8716, 0.881, 0.8906, 0.9, 0.909, 0.918, 0.927, 0.935, 0.943, 0.95, 0.9565, 0.963, 0.9683, 0.973, 0.9766, 0.9795, 0.9814, 0.983, 0.984, 0.9844, 0.9854, 0.986, 0.9863, 0.987, 0.987, 0.9873, 0.988, 0.988, 0.9883, 0.9883, 0.989, 0.989, 0.9893, 0.9893, 0.9897, 0.9897, 0.9897, 0.99, 0.99, 0.99, 0.9907, 0.9907,…	[1.0, 1.0, 0.9995, 0.9995, 0.9995, 0.999, 0.9985, 0.998, 0.997, 0.9956, 0.994, 0.9917, 0.9893, 0.9863, 0.9824, 0.9785, 0.974, 0.969, 0.964, 0.958, 0.9517, 0.9453, 0.938, 0.93, 0.9224, 0.9136, 0.9043, 0.8945, 0.8843, 0.874, 0.864, 0.854, 0.844, 0.834, 0.824, 0.814, 0.804, 0.794, 0.784, 0.774, 0.764, 0.754, 0.744, 0.734, 0.724, 0.714, 0.704, 0.694, 0.6836, 0.6733, 0.663, 0.653, 0.643, 0.633, 0.623,…
Rockfish small	0.9850508790024557	116	[0.742, 0.752, 0.762, 0.772, 0.782, 0.792, 0.802, 0.812, 0.822, 0.832, 0.842, 0.852, 0.862, 0.8716, 0.881, 0.89, 0.8994, 0.9087, 0.9175, 0.926, 0.934, 0.942, 0.949, 0.956, 0.962, 0.968, 0.9727, 0.976, 0.979, 0.981, 0.9824, 0.9834, 0.9844, 0.985, 0.9854, 0.9863, 0.9863, 0.987, 0.9873, 0.988, 0.988, 0.9883, 0.9883, 0.989, 0.989, 0.9893, 0.9893, 0.9893, 0.9897, 0.9897, 0.99, 0.99, 0.99, 0.9907, 0.99…	[1.0, 1.0, 1.0, 1.0, 0.9995, 0.9995, 0.999, 0.998, 0.997, 0.9956, 0.994, 0.9917, 0.989, 0.986, 0.9824, 0.978, 0.974, 0.9688, 0.964, 0.958, 0.9517, 0.9453, 0.938, 0.9307, 0.9224, 0.914, 0.905, 0.8955, 0.8857, 0.8755, 0.865, 0.855, 0.845, 0.835, 0.825, 0.815, 0.8047, 0.7944, 0.784, 0.774, 0.764, 0.754, 0.744, 0.734, 0.724, 0.714, 0.704, 0.694, 0.684, 0.674, 0.664, 0.654, 0.644, 0.634, 0.624, 0.614,…
Megalodon Remora	0.9554584059098864	109	[0.742, 0.751, 0.76, 0.7686, 0.777, 0.7856, 0.794, 0.802, 0.81, 0.8184, 0.8267, 0.8345, 0.8423, 0.8506, 0.858, 0.8657, 0.873, 0.88, 0.8867, 0.8936, 0.9, 0.9053, 0.911, 0.9165, 0.921, 0.926, 0.93, 0.934, 0.9375, 0.941, 0.944, 0.947, 0.9487, 0.951, 0.9536, 0.9556, 0.9575, 0.959, 0.961, 0.9624, 0.964, 0.9653, 0.9663, 0.968, 0.9688, 0.97, 0.971, 0.972, 0.973, 0.9736, 0.9746, 0.9756, 0.976, 0.977, 0.9…	[1.0, 0.9956, 0.9907, 0.985, 0.9795, 0.9736, 0.968, 0.962, 0.956, 0.95, 0.944, 0.9375, 0.931, 0.925, 0.918, 0.911, 0.904, 0.8965, 0.889, 0.8813, 0.8735, 0.865, 0.8564, 0.848, 0.839, 0.83, 0.8203, 0.811, 0.8013, 0.7915, 0.7817, 0.772, 0.762, 0.752, 0.742, 0.732, 0.722, 0.712, 0.702, 0.692, 0.682, 0.672, 0.662, 0.652, 0.642, 0.632, 0.622, 0.612, 0.602, 0.592, 0.582, 0.572, 0.562, 0.552, 0.542, 0.53…
Megalodon Rerio	0.9739818467284338	109	[0.742, 0.7515, 0.7607, 0.77, 0.7793, 0.7886, 0.798, 0.807, 0.8164, 0.8257, 0.835, 0.8438, 0.853, 0.862, 0.871, 0.88, 0.889, 0.898, 0.9062, 0.9146, 0.923, 0.9307, 0.938, 0.945, 0.951, 0.957, 0.9624, 0.9673, 0.9717, 0.9756, 0.9785, 0.9805, 0.982, 0.983, 0.984, 0.985, 0.9854, 0.986, 0.9863, 0.987, 0.9873, 0.9873, 0.988, 0.988, 0.9883, 0.9883, 0.989, 0.989, 0.9893, 0.9893, 0.9893, 0.9897, 0.9897, 0.…	[1.0, 0.996, 0.9917, 0.9873, 0.9834, 0.979, 0.9746, 0.97, 0.9653, 0.961, 0.9565, 0.9517, 0.9473, 0.9424, 0.9375, 0.9326, 0.9272, 0.922, 0.916, 0.91, 0.9043, 0.897, 0.89, 0.8823, 0.874, 0.866, 0.8574, 0.8486, 0.8394, 0.8296, 0.8193, 0.809, 0.799, 0.789, 0.779, 0.769, 0.759, 0.749, 0.739, 0.729, 0.7188, 0.7085, 0.698, 0.6875, 0.6772, 0.6665, 0.6562, 0.646, 0.6357, 0.625, 0.6147, 0.6045, 0.5938, 0.5…
Nanopolish	0.971798551737167	140	[0.742, 0.752, 0.762, 0.772, 0.782, 0.792, 0.802, 0.812, 0.822, 0.832, 0.8413, 0.8506, 0.8594, 0.868, 0.876, 0.884, 0.891, 0.898, 0.905, 0.911, 0.9175, 0.923, 0.928, 0.933, 0.9375, 0.942, 0.946, 0.949, 0.9526, 0.9556, 0.958, 0.9604, 0.9624, 0.9644, 0.9663, 0.9683, 0.9697, 0.9707, 0.972, 0.973, 0.974, 0.975, 0.976, 0.9766, 0.9775, 0.978, 0.9785, 0.979, 0.9795, 0.98, 0.9805, 0.981, 0.9814, 0.982, 0…	[1.0, 1.0, 1.0, 1.0, 0.9995, 0.9995, 0.9985, 0.9976, 0.9956, 0.993, 0.9893, 0.9854, 0.9805, 0.975, 0.969, 0.9624, 0.955, 0.9478, 0.9404, 0.932, 0.924, 0.9155, 0.9067, 0.898, 0.889, 0.88, 0.87, 0.8604, 0.8506, 0.8403, 0.83, 0.82, 0.81, 0.7993, 0.789, 0.7783, 0.768, 0.758, 0.7476, 0.7373, 0.7266, 0.716, 0.7056, 0.6953, 0.6846, 0.674, 0.664, 0.6533, 0.643, 0.633, 0.6226, 0.6123, 0.602, 0.592, 0.5815…
