# Supplementary material for: Rockfish: A transformer-based model for accurate 5-methylcytosine prediction from nanopore sequencing
Source: Nat Commun. 2024 Jul 3;15:5580. doi: 10.1038/s41467-024-49847-0 (PMC11222435; doi:10.1038/s41467-024-49847-0)
Supplement: Supplementary file 6 — Source Data [file 41467_2024_49847_MOESM6_ESM.zip › source-data/Figure 2/2d.tsv]

tool	ap	len	precision	recall
Rockfish base	0.9764583824382821	79	[0.5083, 0.5186, 0.529, 0.539, 0.549, 0.559, 0.569, 0.579, 0.589, 0.599, 0.609, 0.619, 0.629, 0.639, 0.649, 0.659, 0.669, 0.679, 0.689, 0.699, 0.709, 0.719, 0.729, 0.739, 0.749, 0.759, 0.769, 0.779, 0.789, 0.799, 0.809, 0.819, 0.829, 0.839, 0.849, 0.859, 0.869, 0.879, 0.889, 0.8984, 0.908, 0.9175, 0.9263, 0.935, 0.943, 0.9497, 0.955, 0.9595, 0.9624, 0.965, 0.9673, 0.9688, 0.97, 0.971, 0.9727, 0.9…	[1.0, 1.0, 0.9995, 0.9995, 0.999, 0.999, 0.9985, 0.998, 0.9976, 0.997, 0.9966, 0.996, 0.9956, 0.995, 0.9946, 0.994, 0.9937, 0.9927, 0.992, 0.991, 0.9907, 0.9897, 0.9893, 0.9883, 0.9873, 0.9863, 0.9854, 0.9844, 0.983, 0.982, 0.9805, 0.979, 0.9775, 0.976, 0.974, 0.972, 0.9697, 0.9673, 0.965, 0.9614, 0.9585, 0.9546, 0.9497, 0.9443, 0.938, 0.93, 0.9214, 0.912, 0.9023, 0.8926, 0.8823, 0.872, 0.862, 0.…
Rockfish small	0.9773747967987046	137	[0.5083, 0.5186, 0.529, 0.539, 0.549, 0.559, 0.569, 0.579, 0.589, 0.599, 0.609, 0.619, 0.629, 0.639, 0.649, 0.659, 0.669, 0.679, 0.689, 0.699, 0.709, 0.719, 0.729, 0.739, 0.749, 0.759, 0.769, 0.779, 0.789, 0.799, 0.809, 0.819, 0.829, 0.839, 0.849, 0.859, 0.869, 0.879, 0.8887, 0.8984, 0.908, 0.9175, 0.927, 0.9355, 0.9434, 0.95, 0.9556, 0.9595, 0.963, 0.965, 0.9673, 0.9688, 0.97, 0.971, 0.9727, 0.9…	[1.0, 1.0, 0.9995, 0.9995, 0.999, 0.999, 0.9985, 0.998, 0.9976, 0.997, 0.997, 0.996, 0.9956, 0.995, 0.9946, 0.994, 0.9937, 0.9927, 0.992, 0.991, 0.9907, 0.9897, 0.989, 0.988, 0.987, 0.986, 0.985, 0.984, 0.9824, 0.9814, 0.98, 0.9785, 0.977, 0.975, 0.973, 0.971, 0.9688, 0.9663, 0.9634, 0.9604, 0.9575, 0.9536, 0.949, 0.9434, 0.937, 0.929, 0.9204, 0.911, 0.9014, 0.8916, 0.8813, 0.871, 0.861, 0.851, 0…
Megalodon Remora	0.9402960361895296	130	[0.5083, 0.5186, 0.529, 0.539, 0.549, 0.559, 0.569, 0.579, 0.589, 0.599, 0.609, 0.619, 0.629, 0.639, 0.649, 0.659, 0.669, 0.679, 0.689, 0.699, 0.709, 0.719, 0.729, 0.739, 0.749, 0.759, 0.7686, 0.7783, 0.788, 0.7974, 0.807, 0.816, 0.8247, 0.833, 0.842, 0.85, 0.858, 0.8657, 0.873, 0.8804, 0.8877, 0.894, 0.9004, 0.9062, 0.9116, 0.917, 0.9224, 0.927, 0.931, 0.935, 0.9385, 0.9414, 0.9443, 0.947, 0.949…	[1.0, 0.998, 0.996, 0.994, 0.9927, 0.9907, 0.989, 0.9873, 0.986, 0.984, 0.9824, 0.981, 0.9795, 0.978, 0.976, 0.9746, 0.973, 0.9717, 0.9697, 0.9683, 0.9663, 0.9644, 0.9624, 0.9604, 0.958, 0.9556, 0.9526, 0.9497, 0.9463, 0.9424, 0.9385, 0.934, 0.929, 0.9233, 0.918, 0.9116, 0.9053, 0.8984, 0.891, 0.884, 0.8765, 0.8687, 0.861, 0.8525, 0.844, 0.8354, 0.8267, 0.8174, 0.808, 0.7983, 0.7886, 0.779, 0.769…
Megalodon Rerio	0.9505096456319133	127	[0.5083, 0.5186, 0.529, 0.539, 0.549, 0.559, 0.569, 0.579, 0.589, 0.599, 0.609, 0.6187, 0.629, 0.6387, 0.6484, 0.6587, 0.6685, 0.6787, 0.6885, 0.6987, 0.7085, 0.7183, 0.728, 0.738, 0.7476, 0.7573, 0.767, 0.777, 0.7866, 0.7964, 0.806, 0.8154, 0.8247, 0.834, 0.843, 0.8525, 0.8613, 0.8706, 0.8794, 0.888, 0.896, 0.904, 0.9116, 0.919, 0.926, 0.932, 0.938, 0.9434, 0.9478, 0.9517, 0.955, 0.958, 0.961, 0…	[1.0, 0.998, 0.9966, 0.9946, 0.9927, 0.99, 0.9883, 0.9854, 0.983, 0.9805, 0.978, 0.975, 0.9727, 0.97, 0.9673, 0.965, 0.9624, 0.9595, 0.957, 0.954, 0.9517, 0.949, 0.9463, 0.944, 0.941, 0.938, 0.935, 0.932, 0.9287, 0.9253, 0.922, 0.9185, 0.9146, 0.9106, 0.9062, 0.902, 0.897, 0.892, 0.8867, 0.881, 0.875, 0.869, 0.8623, 0.855, 0.847, 0.839, 0.8306, 0.822, 0.813, 0.8037, 0.794, 0.784, 0.774, 0.764, 0.…
Nanopolish	0.9254491262134764	162	[0.5083, 0.5186, 0.529, 0.539, 0.549, 0.559, 0.569, 0.579, 0.589, 0.599, 0.609, 0.6187, 0.6284, 0.6387, 0.6484, 0.658, 0.668, 0.6777, 0.6875, 0.697, 0.7065, 0.716, 0.7256, 0.735, 0.744, 0.753, 0.762, 0.771, 0.78, 0.789, 0.798, 0.8066, 0.815, 0.8228, 0.8306, 0.838, 0.845, 0.8525, 0.8594, 0.8667, 0.8735, 0.88, 0.8857, 0.8916, 0.897, 0.9023, 0.9067, 0.911, 0.915, 0.919, 0.9224, 0.926, 0.9287, 0.932,…	[1.0, 0.9995, 0.999, 0.997, 0.9946, 0.992, 0.9897, 0.987, 0.984, 0.9814, 0.9785, 0.976, 0.973, 0.9707, 0.968, 0.965, 0.962, 0.9585, 0.9556, 0.952, 0.9487, 0.945, 0.941, 0.937, 0.9326, 0.928, 0.9233, 0.9185, 0.913, 0.9077, 0.902, 0.8955, 0.8887, 0.8823, 0.8755, 0.8687, 0.8613, 0.854, 0.846, 0.8384, 0.83, 0.8213, 0.8125, 0.8037, 0.794, 0.7847, 0.7754, 0.766, 0.7563, 0.747, 0.7373, 0.727, 0.717, 0.7…
