# Supplementary material for: Rockfish: A transformer-based model for accurate 5-methylcytosine prediction from nanopore sequencing
Source: Nat Commun. 2024 Jul 3;15:5580. doi: 10.1038/s41467-024-49847-0 (PMC11222435; doi:10.1038/s41467-024-49847-0)
Supplement: Supplementary file 6 — Source Data [file 41467_2024_49847_MOESM6_ESM.zip › source-data/Figure S9/S9.csv]

Tool	Command	Mean time
Nanopolish	Guppy	11751
Nanopolish	Index	375.549
Nanopolish	Align	714.098
Nanopolish	Call methylation	2112.651
Megalodon Remora	Call methylation	12475
Megalodon Rerio	Call methylation	3143.33
Rockfish base	Guppy	11751
Rockfish base	Call methylation	13580
Rockfish small	Guppy	11751
Rockfish small	Call methylation	2976
