# Supplementary material for: Rockfish: A transformer-based model for accurate 5-methylcytosine prediction from nanopore sequencing
Source: Nat Commun. 2024 Jul 3;15:5580. doi: 10.1038/s41467-024-49847-0 (PMC11222435; doi:10.1038/s41467-024-49847-0)
Supplement: Supplementary file 6 — Source Data [file 41467_2024_49847_MOESM6_ESM.zip › source-data/Figure 5/5b.csv]

xbin	ybin	value
1	1	5588282
2	1	387212
3	1	51523
4	1	13790
5	1	3903
6	1	1000
7	1	1548
8	1	444
9	1	111
10	1	1402
11	1	21
12	1	61
13	1	9
14	1	131
15	1	21
16	1	11
17	1	7
18	1	3
19	1	1
20	1	1614
1	2	473893
2	2	1870484
3	2	278228
4	2	90756
5	2	14959
6	2	5030
7	2	1568
8	2	937
9	2	236
10	2	218
11	2	51
12	2	37
13	2	23
14	2	8
15	2	2
16	2	1
17	2	2
1	3	61454
2	3	304610
3	3	1185065
4	3	223678
5	3	65392
6	3	16608
7	3	4253
8	3	2376
9	3	970
10	3	372
11	3	74
12	3	152
13	3	57
14	3	15
15	3	11
16	3	5
18	3	4
1	4	14493
2	4	95479
3	4	233060
4	4	1143296
5	4	214744
6	4	70851
7	4	22133
8	4	9108
9	4	1670
10	4	1523
11	4	317
12	4	407
13	4	92
14	4	80
15	4	24
16	4	34
17	4	6
18	4	1
19	4	1
20	4	1
1	5	3175
2	5	14067
3	5	64026
4	5	217195
5	5	980870
6	5	173259
7	5	85627
8	5	26009
9	5	7774
10	5	4350
11	5	496
12	5	529
13	5	266
14	5	123
15	5	221
16	5	15
17	5	5
18	5	2
19	5	1
20	5	9
1	6	695
2	6	4134
3	6	14447
4	6	68370
5	6	173144
6	6	808317
7	6	151466
8	6	89090
9	6	17875
10	6	7739
11	6	1463
12	6	1282
13	6	329
14	6	131
15	6	141
16	6	40
17	6	3
18	6	15
19	6	1
20	6	1
1	7	1107
2	7	1133
3	7	3192
4	7	19529
5	7	83085
6	7	151794
7	7	846250
8	7	189395
9	7	52100
10	7	20615
11	7	3462
12	7	2716
13	7	680
14	7	2026
15	7	131
16	7	68
17	7	46
18	7	10
19	7	3
20	7	95
1	8	152
2	8	540
3	8	1522
4	8	7195
5	8	22933
6	8	87085
7	8	190602
8	8	982633
9	8	195428
10	8	102077
11	8	16025
12	8	9134
13	8	2970
14	8	1064
15	8	456
16	8	356
17	8	64
18	8	30
19	8	10
20	8	10
1	9	29
2	9	113
3	9	551
4	9	1053
5	9	6320
6	9	15529
7	9	49463
8	9	195179
9	9	795607
10	9	216694
11	9	27860
12	9	30134
13	9	5508
14	9	2570
15	9	1075
16	9	315
17	9	104
18	9	86
19	9	15
20	9	8
1	10	1422
2	10	104
3	10	149
4	10	1032
5	10	3365
6	10	6287
7	10	18345
8	10	100235
9	10	216618
10	10	1184649
11	10	189204
12	10	127796
13	10	30436
14	10	11400
15	10	4913
16	10	988
17	10	520
18	10	202
19	10	46
20	10	1388
1	11	3
2	11	13
3	11	29
4	11	122
5	11	253
6	11	987
7	11	2701
8	11	14732
9	11	26500
10	11	189074
11	11	664357
12	11	164222
13	11	58386
14	11	15111
15	11	5654
16	11	1638
17	11	619
18	11	141
19	11	52
20	11	11
1	12	19
2	12	5
3	12	92
4	12	244
5	12	317
6	12	905
7	12	2149
8	12	8264
9	12	29194
10	12	128619
11	12	165475
12	12	1032067
13	12	217151
14	12	89762
15	12	27854
16	12	7924
17	12	1481
18	12	990
19	12	146
20	12	155
1	13	1
2	13	3
3	13	12
4	13	17
5	13	148
6	13	154
7	13	411
8	13	2447
9	13	4701
10	13	31005
11	13	59714
12	13	221218
13	13	940549
14	13	197751
15	13	100568
16	13	19594
17	13	5924
18	13	1885
19	13	544
20	13	65
1	14	115
3	14	5
4	14	51
5	14	30
6	14	61
7	14	2238
8	14	785
9	14	2213
10	14	11617
11	14	15526
12	14	94624
13	14	202904
14	14	1069540
15	14	235280
16	14	72254
17	14	19888
18	14	4875
19	14	1316
20	14	1298
1	15	19
2	15	1
3	15	8
4	15	5
5	15	235
6	15	77
7	15	61
8	15	308
9	15	1046
10	15	5469
11	15	5895
12	15	30133
13	15	106671
14	15	245026
15	15	1297761
16	15	262770
17	15	103852
18	15	28095
19	15	6942
20	15	1839
1	16	1
4	16	29
5	16	3
6	16	13
7	16	31
8	16	362
9	16	242
10	16	816
11	16	1560
12	16	8982
13	16	22267
14	16	79285
15	16	273611
16	16	1312945
17	16	262528
18	16	124627
19	16	19248
20	16	3832
2	17	1
4	17	4
5	17	2
6	17	4
7	17	43
8	17	17
9	17	44
10	17	612
11	17	573
12	17	1424
13	17	6631
14	17	22887
15	17	111422
16	17	272360
17	17	1538613
18	17	337860
19	17	116150
20	17	12865
6	18	9
7	18	6
8	18	24
9	18	82
10	18	169
11	18	81
12	18	1235
13	18	2137
14	18	5586
15	18	32057
16	18	132034
17	18	338902
18	18	2331870
19	18	517943
20	18	81036
4	19	1
5	19	1
6	19	1
7	19	1
8	19	4
9	19	2
10	19	26
11	19	69
12	19	171
13	19	529
14	19	1290
15	19	7709
16	19	20404
17	19	117649
18	19	496394
19	19	3898893
20	19	641761
1	20	2386
5	20	18
7	20	182
8	20	25
9	20	7
10	20	2207
11	20	8
12	20	236
13	20	64
14	20	1955
15	20	2477
16	20	4267
17	20	12542
18	20	73954
19	20	570119
20	20	7304709
