# Supplementary material for: Rockfish: A transformer-based model for accurate 5-methylcytosine prediction from nanopore sequencing
Source: Nat Commun. 2024 Jul 3;15:5580. doi: 10.1038/s41467-024-49847-0 (PMC11222435; doi:10.1038/s41467-024-49847-0)
Supplement: Supplementary file 6 — Source Data [file 41467_2024_49847_MOESM6_ESM.zip › source-data/Figure 5/5c.csv]

xbin	ybin	value
1	1	5015730
2	1	1640435
3	1	821595
4	1	566780
5	1	341232
6	1	201449
7	1	145547
8	1	116343
9	1	62839
10	1	60208
11	1	21923
12	1	24198
13	1	14002
14	1	10788
15	1	7865
16	1	4493
17	1	2784
18	1	2054
19	1	1173
20	1	2650
1	2	572209
2	2	409832
3	2	317502
4	2	295332
5	2	225251
6	2	157606
7	2	127100
8	2	111859
9	2	66202
10	2	64133
11	2	25524
12	2	26971
13	2	15778
14	2	11083
15	2	8069
16	2	4558
17	2	2745
18	2	1891
19	2	1068
20	2	889
1	3	221438
2	3	210492
3	3	199578
4	3	219422
5	3	194097
6	3	151772
7	3	135286
8	3	129834
9	3	84197
10	3	87012
11	3	37632
12	3	41318
13	3	25671
14	3	18940
15	3	14258
16	3	8201
17	3	5350
18	3	3713
19	3	2384
20	3	1966
1	4	138692
2	4	148687
3	4	157151
4	4	192907
5	4	188413
6	4	162410
7	4	157149
8	4	163165
9	4	114182
10	4	128192
11	4	59131
12	4	68869
13	4	45042
14	4	35149
15	4	27947
16	4	16800
17	4	11377
18	4	8384
19	4	5220
20	4	4878
1	5	61090
2	5	85985
3	5	100895
4	5	135742
5	5	143769
6	5	133593
7	5	138957
8	5	153314
9	5	115338
10	5	134748
11	5	66392
12	5	79054
13	5	54316
14	5	42513
15	5	34229
16	5	20910
17	5	13943
18	5	10191
19	5	6218
20	5	4074
1	6	37477
2	6	54832
3	6	66891
4	6	96127
5	6	108965
6	6	106886
7	6	116773
8	6	137490
9	6	110231
10	6	136160
11	6	70604
12	6	87527
13	6	63016
14	6	51392
15	6	43090
16	6	27510
17	6	18818
18	6	14211
19	6	9057
20	6	5647
1	7	27406
2	7	40017
3	7	50021
4	7	75666
5	7	91289
6	7	95388
7	7	108851
8	7	135588
9	7	114468
10	7	149731
11	7	82109
12	7	105295
13	7	79761
14	7	67377
15	7	58816
16	7	39373
17	7	27561
18	7	21155
19	7	14228
20	7	9455
1	8	23679
2	8	32268
3	8	41395
4	8	65790
5	8	82219
6	8	89190
7	8	108672
8	8	143587
9	8	126848
10	8	176229
11	8	101720
12	8	137337
13	8	108714
14	8	96799
15	8	88346
16	8	62178
17	8	45932
18	8	36925
19	8	26004
20	8	18112
1	9	11467
2	9	16739
3	9	23062
4	9	38924
5	9	51019
6	9	59548
7	9	77038
8	9	106853
9	9	99721
10	9	144750
11	9	88535
12	9	123347
13	9	101712
14	9	93734
15	9	88444
16	9	64655
17	9	48504
18	9	39404
19	9	28210
20	9	17997
1	10	12195
2	10	16158
3	10	21906
4	10	38147
5	10	52339
6	10	62014
7	10	83646
8	10	122846
9	10	119538
10	10	185374
11	10	117684
12	10	172181
13	10	149580
14	10	145190
15	10	144575
16	10	110817
17	10	89124
18	10	77122
19	10	57620
20	10	39566
1	11	2704
2	11	4589
3	11	7105
4	11	14127
5	11	20688
6	11	26656
7	11	38407
8	11	59634
9	11	61870
10	11	101319
11	11	68128
12	11	103289
13	11	94128
14	11	93751
15	11	97671
16	11	77490
17	11	63713
18	11	55699
19	11	42686
20	11	27254
1	12	7647
2	12	7931
3	12	10336
4	12	18897
5	12	26696
6	12	33129
7	12	48148
8	12	75464
9	12	79948
10	12	137402
11	12	93645
12	12	150581
13	12	142722
14	12	151572
15	12	166301
16	12	140202
17	12	122508
18	12	114818
19	12	95805
20	12	72000
1	13	2522
2	13	2978
3	13	4561
4	13	8843
5	13	13668
6	13	18102
7	13	27168
8	13	46387
9	13	51872
10	13	93138
11	13	68364
12	13	114064
13	13	114899
14	13	127230
15	13	146136
16	13	129072
17	13	118157
18	13	115291
19	13	99136
20	13	72445
1	14	3447
2	14	2852
3	14	4079
4	14	7682
5	14	11370
6	14	15292
7	14	23681
8	14	40434
9	14	46652
10	14	89177
11	14	67203
12	14	117430
13	14	123319
14	14	143986
15	14	173896
16	14	162055
17	14	155365
18	14	159857
19	14	146109
20	14	116034
1	15	2419
2	15	1731
3	15	2372
4	15	4846
5	15	7699
6	15	10376
7	15	16704
8	15	30647
9	15	36432
10	15	74276
11	15	58596
12	15	107911
13	15	119372
14	15	146413
15	15	186593
16	15	182930
17	15	183553
18	15	198528
19	15	191969
20	15	161084
1	16	2418
2	16	1039
3	16	1542
4	16	3112
5	16	4771
6	16	6281
7	16	10600
8	16	19768
9	16	24065
10	16	53366
11	16	43351
12	16	84015
13	16	99149
14	16	127929
15	16	172235
16	16	177983
17	16	188438
18	16	215780
19	16	223680
20	16	210572
1	17	1369
2	17	533
3	17	799
4	17	1539
5	17	2482
6	17	3348
7	17	6073
8	17	11622
9	17	15272
10	17	35071
11	17	30011
12	17	61983
13	17	77563
14	17	107012
15	17	154487
16	17	170874
17	17	193712
18	17	238562
19	17	270398
20	17	276338
1	18	1326
2	18	464
3	18	623
4	18	1314
5	18	1943
6	18	2650
7	18	4759
8	18	9193
9	18	11672
10	18	28749
11	18	24555
12	18	54605
13	18	71637
14	18	106931
15	18	167243
16	18	207292
17	18	265391
18	18	376466
19	18	509069
20	18	644087
1	19	422
2	19	69
3	19	119
4	19	330
5	19	588
6	19	890
7	19	1735
8	19	3669
9	19	5252
10	19	14095
11	19	13553
12	19	32564
13	19	47370
14	19	78000
15	19	142036
16	19	204359
17	19	309935
18	19	538819
19	19	907361
20	19	1424219
1	20	1589
2	20	268
3	20	377
4	20	840
5	20	1224
6	20	1391
7	20	2784
8	20	4677
9	20	5821
10	20	16123
11	20	13571
12	20	34021
13	20	49908
14	20	89952
15	20	179151
16	20	296271
17	20	535845
18	20	1172174
19	20	2494036
20	20	4941430
