# Supplementary material for: Rockfish: A transformer-based model for accurate 5-methylcytosine prediction from nanopore sequencing
Source: Nat Commun. 2024 Jul 3;15:5580. doi: 10.1038/s41467-024-49847-0 (PMC11222435; doi:10.1038/s41467-024-49847-0)
Supplement: Supplementary file 6 — Source Data [file 41467_2024_49847_MOESM6_ESM.zip › source-data/Figure 5/5d.csv]

xbin	ybin	value
1	1	4937584
2	1	1696117
3	1	848996
4	1	579787
5	1	342931
6	1	200087
7	1	142496
8	1	112623
9	1	60426
10	1	56739
11	1	20705
12	1	22236
13	1	12916
14	1	9970
15	1	7489
16	1	4315
17	1	2775
18	1	2063
19	1	1205
20	1	2628
1	2	563920
2	2	414708
3	2	321979
4	2	299351
5	2	226631
6	2	158041
7	2	126992
8	2	110682
9	2	65343
10	2	62441
11	2	24625
12	2	26237
13	2	15105
14	2	10746
15	2	7760
16	2	4372
17	2	2694
18	2	1889
19	2	1138
20	2	948
1	3	218942
2	3	211780
3	3	200819
4	3	222201
5	3	195339
6	3	152350
7	3	135509
8	3	129989
9	3	83150
10	3	86243
11	3	36867
12	3	40419
13	3	25200
14	3	18295
15	3	13823
16	3	8063
17	3	5268
18	3	3829
19	3	2458
20	3	2017
1	4	136820
2	4	148767
3	4	157894
4	4	194525
5	4	190734
6	4	163079
7	4	158476
8	4	163031
9	4	113947
10	4	127191
11	4	58568
12	4	67658
13	4	44172
14	4	34341
15	4	27301
16	4	16968
17	4	11251
18	4	8563
19	4	5401
20	4	5058
1	5	59970
2	5	85408
3	5	101254
4	5	136649
5	5	144980
6	5	134569
7	5	138992
8	5	154262
9	5	115212
10	5	134782
11	5	65552
12	5	78585
13	5	53520
14	5	41934
15	5	34039
16	5	20711
17	5	13929
18	5	10247
19	5	6413
20	5	4263
1	6	36502
2	6	54511
3	6	66849
4	6	96611
5	6	109758
6	6	107416
7	6	117524
8	6	138609
9	6	110213
10	6	135652
11	6	70407
12	6	87081
13	6	62160
14	6	50932
15	6	42961
16	6	27208
17	6	18641
18	6	14403
19	6	9282
20	6	5984
1	7	26865
2	7	39446
3	7	49977
4	7	76045
5	7	91367
6	7	94952
7	7	110064
8	7	136390
9	7	114545
10	7	150318
11	7	82255
12	7	104441
13	7	79391
14	7	66739
15	7	58423
16	7	39011
17	7	27509
18	7	21435
19	7	14498
20	7	9884
1	8	23068
2	8	31682
3	8	41358
4	8	65914
5	8	82516
6	8	89380
7	8	109148
8	8	144002
9	8	127380
10	8	176351
11	8	101802
12	8	136952
13	8	108338
14	8	96004
15	8	87652
16	8	61886
17	8	45961
18	8	37271
19	8	26449
20	8	18830
1	9	11096
2	9	16622
3	9	22807
4	9	38607
5	9	51327
6	9	59720
7	9	76775
8	9	107421
9	9	99898
10	9	145112
11	9	88240
12	9	123516
13	9	101430
14	9	93462
15	9	87988
16	9	64281
17	9	48405
18	9	39518
19	9	28885
20	9	18553
1	10	11846
2	10	15597
3	10	21821
4	10	37764
5	10	52293
6	10	61900
7	10	83668
8	10	123607
9	10	119980
10	10	185312
11	10	117392
12	10	171814
13	10	149287
14	10	144729
15	10	143921
16	10	110912
17	10	89046
18	10	77125
19	10	58880
20	10	40728
1	11	2589
2	11	4334
3	11	6997
4	11	13889
5	11	20760
6	11	26639
7	11	38200
8	11	59577
9	11	62463
10	11	101441
11	11	68275
12	11	103012
13	11	93726
14	11	93943
15	11	97301
16	11	77360
17	11	64018
18	11	55406
19	11	43040
20	11	27938
1	12	7525
2	12	7714
3	12	10193
4	12	18455
5	12	26392
6	12	33347
7	12	47786
8	12	75586
9	12	79820
10	12	137469
11	12	93872
12	12	149542
13	12	142065
14	12	151260
15	12	166165
16	12	140100
17	12	122507
18	12	115355
19	12	97002
20	12	73597
1	13	2373
2	13	2842
3	13	4463
4	13	8678
5	13	13525
6	13	17741
7	13	27176
8	13	46300
9	13	51935
10	13	93356
11	13	67955
12	13	113675
13	13	115124
14	13	126737
15	13	145696
16	13	129193
17	13	118420
18	13	115833
19	13	99937
20	13	73074
1	14	3308
2	14	2842
3	14	4005
4	14	7378
5	14	11288
6	14	15119
7	14	23314
8	14	40417
9	14	46490
10	14	88565
11	14	66824
12	14	117165
13	14	123616
14	14	143570
15	14	173955
16	14	161771
17	14	155200
18	14	160257
19	14	147768
20	14	117068
1	15	2227
2	15	1692
3	15	2360
4	15	4671
5	15	7556
6	15	10131
7	15	16511
8	15	30220
9	15	36258
10	15	73651
11	15	58274
12	15	107785
13	15	119276
14	15	145737
15	15	186294
16	15	182976
17	15	183768
18	15	199205
19	15	192946
20	15	162913
1	16	2223
2	16	1052
3	16	1472
4	16	3001
5	16	4655
6	16	6089
7	16	10300
8	16	19509
9	16	24183
10	16	52450
11	16	43082
12	16	83605
13	16	98257
14	16	127244
15	16	172330
16	16	177454
17	16	189142
18	16	216360
19	16	225579
20	16	212107
1	17	1259
2	17	532
3	17	729
4	17	1475
5	17	2387
6	17	3347
7	17	5798
8	17	11440
9	17	14921
10	17	34874
11	17	29655
12	17	61202
13	17	76905
14	17	106524
15	17	154176
16	17	171109
17	17	193958
18	17	239253
19	17	271812
20	17	277692
1	18	1180
2	18	453
3	18	605
4	18	1233
5	18	1857
6	18	2589
7	18	4485
8	18	8823
9	18	11505
10	18	28151
11	18	24090
12	18	53549
13	18	70935
14	18	105887
15	18	167063
16	18	207654
17	18	266197
18	18	380026
19	18	512219
20	18	641468
1	19	371
2	19	60
3	19	116
4	19	296
5	19	554
6	19	815
7	19	1614
8	19	3457
9	19	5016
10	19	13752
11	19	13280
12	19	31775
13	19	46813
14	19	77517
15	19	142313
16	19	205328
17	19	314172
18	19	545986
19	19	914248
20	19	1407902
1	20	1426
2	20	274
3	20	402
4	20	790
5	20	1169
6	20	1372
7	20	2609
8	20	4341
9	20	5528
10	20	15249
11	20	12885
12	20	32564
13	20	48475
14	20	89049
15	20	179563
16	20	299710
17	20	548651
18	20	1199147
19	20	2525745
20	20	4872504
