# Supplementary material for: Rockfish: A transformer-based model for accurate 5-methylcytosine prediction from nanopore sequencing
Source: Nat Commun. 2024 Jul 3;15:5580. doi: 10.1038/s41467-024-49847-0 (PMC11222435; doi:10.1038/s41467-024-49847-0)
Supplement: Supplementary file 6 — Source Data [file 41467_2024_49847_MOESM6_ESM.zip › source-data/Figure 5/5e.csv]

bin	WGBS	Rockfish base	Rockfish small	Megalodon Remora	Megalodon Rerio	Nanopolish
-40.0	0.5930448	0.5939685	0.5946345	0.58008456	0.5564675	0.5671835
-39.0	0.58844066	0.58783823	0.5885316	0.5741828	0.5500865	0.5564682
-38.0	0.5878954	0.58556193	0.5862572	0.5728866	0.5482383	0.5588666
-37.0	0.58282363	0.5807386	0.58121836	0.5674341	0.5434702	0.55455005
-36.0	0.5798385	0.57895285	0.5798651	0.5665471	0.54207844	0.55638665
-35.0	0.57620984	0.5747815	0.5756379	0.5630163	0.5382972	0.55242854
-34.0	0.5731761	0.5700601	0.5709765	0.5586865	0.5332698	0.54495215
-33.0	0.5688757	0.56472415	0.5655952	0.5534755	0.52748287	0.53727764
-32.0	0.56427705	0.5617688	0.5626511	0.5507041	0.5247959	0.53473014
-31.0	0.55782527	0.555309	0.5562046	0.54436046	0.517834	0.5314884
-30.0	0.5499696	0.546336	0.547354	0.5358593	0.50970393	0.52271205
-29.0	0.54309374	0.5379721	0.5388772	0.52795184	0.5010226	0.51607704
-28.0	0.5358927	0.5295186	0.53060585	0.51990783	0.49253088	0.5063358
-27.0	0.52655864	0.52107954	0.5223053	0.51185787	0.48388544	0.49784473
-26.0	0.5156226	0.5118465	0.5129247	0.5021541	0.47368026	0.48761603
-25.0	0.5033083	0.49897218	0.5002545	0.49099216	0.46288928	0.4768555
-24.0	0.49075037	0.48763844	0.48896655	0.48008558	0.45148045	0.46515924
-23.0	0.47936627	0.47472665	0.47603247	0.4679026	0.4391485	0.4525392
-22.0	0.4650997	0.46183527	0.4632224	0.4559741	0.42604852	0.43775734
-21.0	0.45097268	0.44805515	0.44949633	0.4431895	0.41318336	0.42271817
-20.0	0.434192	0.43110994	0.43251488	0.427128	0.39645293	0.40747982
-19.0	0.41510177	0.4127822	0.41418394	0.41041118	0.378299	0.38872814
-18.0	0.39857906	0.39484861	0.39637545	0.3931947	0.36106926	0.37262172
-17.0	0.38084507	0.37975824	0.38143253	0.37913102	0.3462059	0.35801968
-16.0	0.35930398	0.35787198	0.3594856	0.35877976	0.3255547	0.3340929
-15.0	0.3448346	0.34304875	0.34491408	0.3449091	0.3114697	0.32143193
-14.0	0.3252391	0.32378125	0.32553083	0.32729658	0.29272577	0.30340892
-13.0	0.30524266	0.30506083	0.30654737	0.30982396	0.27565688	0.28110322
-12.0	0.28707367	0.28689766	0.28852403	0.2936076	0.25837004	0.2627216
-11.0	0.26940426	0.2667752	0.26849523	0.2757213	0.23945783	0.24656759
-10.0	0.25211486	0.25047696	0.2522939	0.2615394	0.22498097	0.23144083
-9.0	0.23675232	0.23478757	0.23661058	0.2474791	0.21060531	0.21681204
-8.0	0.22194953	0.21910855	0.22091831	0.23363337	0.1960052	0.20103763
-7.0	0.2103724	0.20767343	0.20947348	0.22371486	0.18614218	0.18886843
-6.0	0.19975777	0.19423306	0.1959308	0.21194373	0.17401457	0.17719994
-5.0	0.19161057	0.18400516	0.18560266	0.20339663	0.16529159	0.1685505
-4.0	0.1838448	0.17558329	0.17722121	0.19651972	0.15813465	0.16081487
-3.0	0.17681962	0.16749817	0.16909604	0.18922426	0.151455	0.15402146
-2.0	0.17561677	0.1643026	0.1658731	0.18670739	0.14894639	0.15052803
-1.0	0.17933473	0.1676955	0.1691922	0.1901603	0.1526731	0.15381183
0.0	0.18248822	0.16997515	0.1715856	0.1926686	0.15448895	0.1578784
1.0	0.18083501	0.16709818	0.16862081	0.19018771	0.15213329	0.15506087
2.0	0.17715742	0.16466051	0.16628121	0.18753396	0.1494935	0.15255754
3.0	0.17880176	0.16812259	0.16975544	0.1898345	0.1520709	0.15594816
4.0	0.1833858	0.17305721	0.17474593	0.19379738	0.15589133	0.16024311
5.0	0.19105649	0.18381022	0.18560883	0.20270142	0.16532503	0.16907884
6.0	0.20094131	0.19388485	0.19578244	0.21134797	0.17366308	0.17978682
7.0	0.21212561	0.20686413	0.20875998	0.22248903	0.18509428	0.19217557
8.0	0.22565545	0.22104803	0.22281426	0.23480901	0.19786043	0.20429707
9.0	0.23921746	0.23492055	0.23679806	0.24724774	0.21076392	0.218528
10.0	0.25493947	0.2521905	0.2539015	0.26217535	0.22629012	0.23247126
11.0	0.26915434	0.26690534	0.26862606	0.27554154	0.2393903	0.24944995
12.0	0.28756842	0.28623116	0.2881135	0.29325634	0.25737226	0.2672514
13.0	0.30457583	0.30522084	0.3070361	0.31020927	0.27534288	0.28442016
14.0	0.32446083	0.32659578	0.3282605	0.32887152	0.29459935	0.30358896
15.0	0.34501517	0.3447871	0.34636816	0.34609547	0.3123561	0.3227765
16.0	0.36237353	0.36217132	0.36384755	0.36237004	0.32890767	0.34064543
17.0	0.3807508	0.38098207	0.3823989	0.37903726	0.3463085	0.35733938
18.0	0.39975843	0.39863172	0.40006623	0.39600712	0.3638511	0.376334
19.0	0.41502693	0.4151628	0.41651827	0.4111615	0.37981898	0.39350483
20.0	0.43365693	0.43152487	0.432824	0.42704278	0.39646712	0.40996996
21.0	0.4516526	0.4487838	0.45017695	0.44295958	0.41339192	0.42679626
22.0	0.46859127	0.46311343	0.46417192	0.45588616	0.42727408	0.4398566
23.0	0.4811316	0.47532314	0.47644746	0.46846095	0.4397022	0.45182326
24.0	0.4946318	0.48871705	0.48972094	0.48076585	0.45288152	0.46470717
25.0	0.5040018	0.49699956	0.4979917	0.48848894	0.46113318	0.46983325
26.0	0.51477253	0.5066731	0.5076484	0.49821988	0.47077096	0.48294896
27.0	0.52223504	0.5166457	0.51792866	0.5075615	0.4805001	0.49419093
28.0	0.53185874	0.526698	0.5278099	0.51662827	0.4897771	0.5033769
29.0	0.53914493	0.5347357	0.53567165	0.52440995	0.49803457	0.5092323
30.0	0.54696405	0.5431231	0.54423386	0.53271824	0.5061694	0.5195632
31.0	0.5578632	0.55337197	0.5542969	0.5428976	0.51627225	0.5307505
32.0	0.5603468	0.5547647	0.5555927	0.5441408	0.51852334	0.5284198
33.0	0.56321174	0.5597707	0.5605773	0.54791456	0.5226241	0.5367918
34.0	0.5698055	0.5660347	0.56680423	0.5541541	0.5296417	0.54071695
35.0	0.5746895	0.5688485	0.56960535	0.5570399	0.5316121	0.54489607
36.0	0.5776135	0.5736514	0.57459444	0.56090796	0.5372318	0.54767215
37.0	0.5791331	0.5765318	0.57748604	0.56439406	0.5402262	0.5518764
38.0	0.5836758	0.57888734	0.5794503	0.56692445	0.5424782	0.54952335
39.0	0.58885187	0.5830399	0.5838816	0.5704182	0.54688317	0.5546794
40.0	0.59227407	0.58670294	0.58746	0.57361495	0.5497547	0.553317
