# Supplementary material for: Rockfish: A transformer-based model for accurate 5-methylcytosine prediction from nanopore sequencing
Source: Nat Commun. 2024 Jul 3;15:5580. doi: 10.1038/s41467-024-49847-0 (PMC11222435; doi:10.1038/s41467-024-49847-0)
Supplement: Supplementary file 6 — Source Data [file 41467_2024_49847_MOESM6_ESM.zip › source-data/Figure 5/5f.csv]

bin	Tool	Absolute difference
-40	Megalodon Remora	0.012960240000000067
-39	Megalodon Remora	0.014257859999999956
-38	Megalodon Remora	0.015008799999999933
-37	Megalodon Remora	0.015389529999999985
-36	Megalodon Remora	0.013291400000000064
-35	Megalodon Remora	0.013193539999999948
-34	Megalodon Remora	0.014489599999999991
-33	Megalodon Remora	0.015400199999999975
-32	Megalodon Remora	0.013572949999999917
-31	Megalodon Remora	0.013464809999999994
-30	Megalodon Remora	0.014110299999999909
-29	Megalodon Remora	0.015141900000000041
-28	Megalodon Remora	0.01598487000000004
-27	Megalodon Remora	0.014700769999999919
-26	Megalodon Remora	0.013468499999999994
-25	Megalodon Remora	0.012316140000000031
-24	Megalodon Remora	0.01066478999999998
-23	Megalodon Remora	0.011463669999999981
-22	Megalodon Remora	0.009125600000000011
-21	Megalodon Remora	0.007783180000000001
-20	Megalodon Remora	0.007064000000000015
-19	Megalodon Remora	0.0046905899999999945
-18	Megalodon Remora	0.005384359999999977
-17	Megalodon Remora	0.0017140500000000225
-16	Megalodon Remora	5.242200000000197e-4
-15	Megalodon Remora	7.450000000003287e-5
-14	Megalodon Remora	0.0020574800000000004
-13	Megalodon Remora	0.00458130000000001
-12	Megalodon Remora	0.006533930000000021
-11	Megalodon Remora	0.006317039999999996
-10	Megalodon Remora	0.009424539999999981
-9	Megalodon Remora	0.010726780000000019
-8	Megalodon Remora	0.011683840000000001
-7	Megalodon Remora	0.01334246
-6	Megalodon Remora	0.012185959999999996
-5	Megalodon Remora	0.011786059999999987
-4	Megalodon Remora	0.012674920000000006
-3	Megalodon Remora	0.012404639999999995
-2	Megalodon Remora	0.011090619999999995
-1	Megalodon Remora	0.010825570000000007
0	Megalodon Remora	0.010180379999999989
1	Megalodon Remora	0.00935270000000002
2	Megalodon Remora	0.01037653999999999
3	Megalodon Remora	0.011032739999999985
4	Megalodon Remora	0.010411580000000004
5	Megalodon Remora	0.011644929999999998
6	Megalodon Remora	0.010406659999999984
7	Megalodon Remora	0.010363420000000012
8	Megalodon Remora	0.009153560000000005
9	Megalodon Remora	0.00803028
10	Megalodon Remora	0.007235879999999972
11	Megalodon Remora	0.006387199999999982
12	Megalodon Remora	0.005687920000000013
13	Megalodon Remora	0.0056334399999999896
14	Megalodon Remora	0.004410689999999995
15	Megalodon Remora	0.001080300000000034
16	Megalodon Remora	3.489999999994886e-6
17	Megalodon Remora	0.0017135400000000134
18	Megalodon Remora	0.0037513100000000077
19	Megalodon Remora	0.003865430000000003
20	Megalodon Remora	0.006614149999999985
21	Megalodon Remora	0.008693019999999996
22	Megalodon Remora	0.01270511000000002
23	Megalodon Remora	0.012670650000000006
24	Megalodon Remora	0.013865950000000016
25	Megalodon Remora	0.015512860000000073
26	Megalodon Remora	0.016552650000000002
27	Megalodon Remora	0.014673539999999985
28	Megalodon Remora	0.015230469999999996
29	Megalodon Remora	0.014734979999999953
30	Megalodon Remora	0.014245810000000025
31	Megalodon Remora	0.014965600000000023
32	Megalodon Remora	0.016206000000000054
33	Megalodon Remora	0.01529717999999991
34	Megalodon Remora	0.015651399999999982
35	Megalodon Remora	0.017649599999999932
36	Megalodon Remora	0.01670554000000002
37	Megalodon Remora	0.014739039999999926
38	Megalodon Remora	0.016751349999999943
39	Megalodon Remora	0.01843367000000007
40	Megalodon Remora	0.01865912000000003
-40	Megalodon Rerio	0.036577300000000035
-39	Megalodon Rerio	0.038354159999999915
-38	Megalodon Rerio	0.0396571
-37	Megalodon Rerio	0.03935343000000002
-36	Megalodon Rerio	0.037760059999999984
-35	Megalodon Rerio	0.03791263999999994
-34	Megalodon Rerio	0.03990629999999995
-33	Megalodon Rerio	0.041392829999999936
-32	Megalodon Rerio	0.039481149999999965
-31	Megalodon Rerio	0.03999127000000002
-30	Megalodon Rerio	0.04026566999999992
-29	Megalodon Rerio	0.04207114000000001
-28	Megalodon Rerio	0.043361819999999995
-27	Megalodon Rerio	0.04267319999999997
-26	Megalodon Rerio	0.04194234000000002
-25	Megalodon Rerio	0.04041902000000003
-24	Megalodon Rerio	0.039269920000000014
-23	Megalodon Rerio	0.040217769999999986
-22	Megalodon Rerio	0.03905118000000002
-21	Megalodon Rerio	0.037789320000000015
-20	Megalodon Rerio	0.03773907000000004
-19	Megalodon Rerio	0.036802769999999985
-18	Megalodon Rerio	0.03750979999999998
-17	Megalodon Rerio	0.03463917
-16	Megalodon Rerio	0.03374928000000005
-15	Megalodon Rerio	0.033364899999999975
-14	Megalodon Rerio	0.03251333000000001
-13	Megalodon Rerio	0.029585780000000006
-12	Megalodon Rerio	0.02870362999999998
-11	Megalodon Rerio	0.029946429999999996
-10	Megalodon Rerio	0.027133889999999994
-9	Megalodon Rerio	0.02614701
-8	Megalodon Rerio	0.025944330000000015
-7	Megalodon Rerio	0.024230219999999997
-6	Megalodon Rerio	0.025743199999999994
-5	Megalodon Rerio	0.02631898000000002
-4	Megalodon Rerio	0.025710150000000015
-3	Megalodon Rerio	0.025364620000000004
-2	Megalodon Rerio	0.026670379999999994
-1	Megalodon Rerio	0.02666162999999999
0	Megalodon Rerio	0.027999269999999993
1	Megalodon Rerio	0.028701719999999986
2	Megalodon Rerio	0.02766392000000001
3	Megalodon Rerio	0.026730859999999995
4	Megalodon Rerio	0.027494469999999993
5	Megalodon Rerio	0.025731459999999984
6	Megalodon Rerio	0.027278230000000014
7	Megalodon Rerio	0.027031329999999992
8	Megalodon Rerio	0.027795020000000004
9	Megalodon Rerio	0.02845354
10	Megalodon Rerio	0.02864934999999999
11	Megalodon Rerio	0.02976403999999999
12	Megalodon Rerio	0.030196159999999972
13	Megalodon Rerio	0.02923294999999998
14	Megalodon Rerio	0.029861479999999996
15	Megalodon Rerio	0.03265906999999996
16	Megalodon Rerio	0.033465860000000014
17	Megalodon Rerio	0.03444229999999998
18	Megalodon Rerio	0.035907330000000015
19	Megalodon Rerio	0.03520795000000004
20	Megalodon Rerio	0.03718980999999999
21	Megalodon Rerio	0.03826067999999999
22	Megalodon Rerio	0.041317190000000004
23	Megalodon Rerio	0.041429400000000005
24	Megalodon Rerio	0.04175028000000003
25	Megalodon Rerio	0.04286862000000008
26	Megalodon Rerio	0.04400156999999999
27	Megalodon Rerio	0.04173494
28	Megalodon Rerio	0.042081639999999976
29	Megalodon Rerio	0.04111035999999996
30	Megalodon Rerio	0.04079465000000004
31	Megalodon Rerio	0.041590950000000015
32	Megalodon Rerio	0.041823460000000034
33	Megalodon Rerio	0.040587639999999925
34	Megalodon Rerio	0.04016379999999997
35	Megalodon Rerio	0.04307739999999993
36	Megalodon Rerio	0.040381699999999965
37	Megalodon Rerio	0.038906899999999967
38	Megalodon Rerio	0.041197599999999945
39	Megalodon Rerio	0.04196870000000008
40	Megalodon Rerio	0.042519369999999945
-40	Nanopolish	0.025861300000000087
-39	Nanopolish	0.03197245999999998
-38	Nanopolish	0.029028799999999966
-37	Nanopolish	0.02827358000000002
-36	Nanopolish	0.023451850000000052
-35	Nanopolish	0.023781300000000005
-34	Nanopolish	0.028223949999999998
-33	Nanopolish	0.03159805999999998
-32	Nanopolish	0.029546909999999982
-31	Nanopolish	0.026336870000000068
-30	Nanopolish	0.027257549999999964
-29	Nanopolish	0.027016700000000005
-28	Nanopolish	0.029556899999999997
-27	Nanopolish	0.028713909999999954
-26	Nanopolish	0.028006570000000064
-25	Nanopolish	0.026452800000000054
-24	Nanopolish	0.025591130000000017
-23	Nanopolish	0.02682707000000001
-22	Nanopolish	0.02734236000000001
-21	Nanopolish	0.02825451000000001
-20	Nanopolish	0.02671218000000003
-19	Nanopolish	0.02637362999999998
-18	Nanopolish	0.025957339999999995
-17	Nanopolish	0.02282539
-16	Nanopolish	0.025211079999999997
-15	Nanopolish	0.023402670000000014
-14	Nanopolish	0.021830179999999977
-13	Nanopolish	0.024139440000000012
-12	Nanopolish	0.024352070000000003
-11	Nanopolish	0.022836670000000003
-10	Nanopolish	0.02067403000000001
-9	Nanopolish	0.019940279999999977
-8	Nanopolish	0.02091190000000001
-7	Nanopolish	0.021503969999999983
-6	Nanopolish	0.02255783
-5	Nanopolish	0.023060070000000016
-4	Nanopolish	0.023029930000000004
-3	Nanopolish	0.022798160000000012
-2	Nanopolish	0.025088739999999998
-1	Nanopolish	0.025522899999999987
0	Nanopolish	0.024609820000000004
1	Nanopolish	0.02577414
2	Nanopolish	0.02459988000000002
3	Nanopolish	0.0228536
4	Nanopolish	0.023142689999999994
5	Nanopolish	0.021977649999999987
6	Nanopolish	0.021154489999999998
7	Nanopolish	0.019950040000000002
8	Nanopolish	0.02135838000000001
9	Nanopolish	0.020689459999999993
10	Nanopolish	0.02246820999999999
11	Nanopolish	0.01970438999999999
12	Nanopolish	0.02031702000000002
13	Nanopolish	0.020155670000000014
14	Nanopolish	0.02087186999999996
15	Nanopolish	0.02223866999999996
16	Nanopolish	0.021728099999999972
17	Nanopolish	0.023411420000000016
18	Nanopolish	0.023424429999999996
19	Nanopolish	0.02152209999999999
20	Nanopolish	0.023686969999999974
21	Nanopolish	0.024856340000000032
22	Nanopolish	0.028734670000000018
23	Nanopolish	0.02930833999999999
24	Nanopolish	0.029924630000000008
25	Nanopolish	0.034168550000000075
26	Nanopolish	0.03182357000000002
27	Nanopolish	0.02804411000000001
28	Nanopolish	0.02848183999999998
29	Nanopolish	0.029912629999999996
30	Nanopolish	0.027400850000000032
31	Nanopolish	0.02711269999999999
32	Nanopolish	0.03192700000000004
33	Nanopolish	0.02641993999999992
34	Nanopolish	0.02908854999999999
35	Nanopolish	0.02979343000000001
36	Nanopolish	0.029941349999999978
37	Nanopolish	0.02725669999999991
38	Nanopolish	0.03415245
39	Nanopolish	0.03417247000000001
40	Nanopolish	0.03895707000000004
-40	Rockfish base	9.236999999999718e-4
-39	Rockfish base	6.024299999999316e-4
-38	Rockfish base	0.0023334699999999486
-37	Rockfish base	0.0020850300000000432
-36	Rockfish base	8.856500000000711e-4
-35	Rockfish base	0.001428340000000028
-34	Rockfish base	0.0031160000000000077
-33	Rockfish base	0.004151550000000004
-32	Rockfish base	0.0025082499999999897
-31	Rockfish base	0.002516269999999987
-30	Rockfish base	0.0036335999999999036
-29	Rockfish base	0.005121640000000038
-28	Rockfish base	0.006374100000000049
-27	Rockfish base	0.005479099999999959
-26	Rockfish base	0.00377610000000006
-25	Rockfish base	0.004336120000000054
-24	Rockfish base	0.003111929999999985
-23	Rockfish base	0.004639620000000011
-22	Rockfish base	0.003264429999999985
-21	Rockfish base	0.0029175300000000015
-20	Rockfish base	0.0030820599999999976
-19	Rockfish base	0.002319569999999993
-18	Rockfish base	0.0037304499999999963
-17	Rockfish base	0.001086829999999983
-16	Rockfish base	0.0014320000000000443
-15	Rockfish base	0.0017858499999999777
-14	Rockfish base	0.0014578499999999828
-13	Rockfish base	1.8182999999999394e-4
-12	Rockfish base	1.7601000000000422e-4
-11	Rockfish base	0.0026290600000000164
-10	Rockfish base	0.00163789999999997
-9	Rockfish base	0.0019647499999999873
-8	Rockfish base	0.002840979999999993
-7	Rockfish base	0.002698969999999995
-6	Rockfish base	0.005524709999999988
-5	Rockfish base	0.007605410000000007
-4	Rockfish base	0.00826151
-3	Rockfish base	0.009321450000000009
-2	Rockfish base	0.011314170000000012
-1	Rockfish base	0.01163923
0	Rockfish base	0.012513070000000015
1	Rockfish base	0.013736829999999978
2	Rockfish base	0.01249691
3	Rockfish base	0.010679170000000016
4	Rockfish base	0.010328589999999999
5	Rockfish base	0.007246269999999999
6	Rockfish base	0.007056460000000014
7	Rockfish base	0.005261479999999985
8	Rockfish base	0.004607420000000001
9	Rockfish base	0.004296909999999987
10	Rockfish base	0.0027489700000000172
11	Rockfish base	0.002249000000000001
12	Rockfish base	0.0013372600000000068
13	Rockfish base	6.450100000000014e-4
14	Rockfish base	0.0021349500000000243
15	Rockfish base	2.2806999999996913e-4
16	Rockfish base	2.0220999999998046e-4
17	Rockfish base	2.3127000000000564e-4
18	Rockfish base	0.0011267099999999752
19	Rockfish base	1.358699999999824e-4
20	Rockfish base	0.002132059999999991
21	Rockfish base	0.0028688000000000047
22	Rockfish base	0.005477840000000012
23	Rockfish base	0.005808460000000015
24	Rockfish base	0.005914750000000024
25	Rockfish base	0.007002240000000048
26	Rockfish base	0.008099430000000019
27	Rockfish base	0.005589339999999998
28	Rockfish base	0.005160739999999997
29	Rockfish base	0.004409229999999931
30	Rockfish base	0.003840950000000065
31	Rockfish base	0.004491229999999957
32	Rockfish base	0.005582100000000034
33	Rockfish base	0.0034410400000000063
34	Rockfish base	0.003770799999999963
35	Rockfish base	0.005840999999999985
36	Rockfish base	0.003962099999999968
37	Rockfish base	0.0026012999999999176
38	Rockfish base	0.004788459999999994
39	Rockfish base	0.00581197
40	Rockfish base	0.00557112999999998
-40	Rockfish small	0.0015896999999999162
-39	Rockfish small	9.094000000009483e-5
-38	Rockfish small	0.001638199999999923
-37	Rockfish small	0.001605269999999992
-36	Rockfish small	2.6599999999987745e-5
-35	Rockfish small	5.719399999999375e-4
-34	Rockfish small	0.0021995999999999682
-33	Rockfish small	0.0032805000000000195
-32	Rockfish small	0.0016259499999999871
-31	Rockfish small	0.0016206699999999907
-30	Rockfish small	0.00261559999999994
-29	Rockfish small	0.004216540000000046
-28	Rockfish small	0.005286849999999954
-27	Rockfish small	0.004253339999999994
-26	Rockfish small	0.002697900000000031
-25	Rockfish small	0.0030537999999999954
-24	Rockfish small	0.0017838199999999915
-23	Rockfish small	0.003333799999999998
-22	Rockfish small	0.0018773000000000262
-21	Rockfish small	0.0014763500000000152
-20	Rockfish small	0.001677120000000032
-19	Rockfish small	9.178300000000084e-4
-18	Rockfish small	0.002203609999999967
-17	Rockfish small	5.874599999999841e-4
-16	Rockfish small	1.8161999999999345e-4
-15	Rockfish small	7.948000000002065e-5
-14	Rockfish small	2.9172999999999005e-4
-13	Rockfish small	0.0013047099999999867
-12	Rockfish small	0.0014503599999999839
-11	Rockfish small	9.090300000000329e-4
-10	Rockfish small	1.7904000000001918e-4
-9	Rockfish small	1.417400000000013e-4
-8	Rockfish small	0.0010312199999999994
-7	Rockfish small	8.989199999999975e-4
-6	Rockfish small	0.003826970000000013
-5	Rockfish small	0.006007910000000005
-4	Rockfish small	0.0066235900000000125
-3	Rockfish small	0.007723580000000008
-2	Rockfish small	0.00974367000000001
-1	Rockfish small	0.01014253000000001
0	Rockfish small	0.010902620000000002
1	Rockfish small	0.01221419999999998
2	Rockfish small	0.010876209999999997
3	Rockfish small	0.009046319999999997
4	Rockfish small	0.008639869999999994
5	Rockfish small	0.005447659999999993
6	Rockfish small	0.00515887000000001
7	Rockfish small	0.0033656299999999806
8	Rockfish small	0.002841190000000021
9	Rockfish small	0.0024193999999999882
10	Rockfish small	0.0010379699999999992
11	Rockfish small	5.282799999999921e-4
12	Rockfish small	5.450800000000311e-4
13	Rockfish small	0.0024602699999999866
14	Rockfish small	0.0037996700000000327
15	Rockfish small	0.0013529899999999984
16	Rockfish small	0.0014740200000000203
17	Rockfish small	0.0016480999999999857
18	Rockfish small	3.078000000000247e-4
19	Rockfish small	0.0014913400000000077
20	Rockfish small	8.329300000000095e-4
21	Rockfish small	0.001475649999999995
22	Rockfish small	0.0044193499999999886
23	Rockfish small	0.004684140000000003
24	Rockfish small	0.004910860000000017
25	Rockfish small	0.006010100000000074
26	Rockfish small	0.007124130000000006
27	Rockfish small	0.004306379999999943
28	Rockfish small	0.0040488399999999425
29	Rockfish small	0.003473279999999912
30	Rockfish small	0.0027301900000000767
31	Rockfish small	0.0035663000000000222
32	Rockfish small	0.004754099999999983
33	Rockfish small	0.0026344400000000157
34	Rockfish small	0.003001269999999945
35	Rockfish small	0.005084149999999954
36	Rockfish small	0.0030190599999999623
37	Rockfish small	0.0016470599999999225
38	Rockfish small	0.004225499999999993
39	Rockfish small	0.004970270000000054
40	Rockfish small	0.004814070000000004
